# Supplementary material for: Incidence rates and treatment of the transcervical fracture of the neck of femur in Italy: is total hip arthroplasty an increasingly preferred approach? A population study on trends between 2001 and 2023 based on 1,120,770 hospital discharge records
Source: J Orthop Traumatol. 2026 Mar 14;27:18. doi: 10.1186/s10195-026-00912-y (PMC13103184; doi:10.1186/s10195-026-00912-y)
Supplement: Supplementary file 1 — Supplementary material 1. [file 10195_2026_912_MOESM1_ESM.xlsx]

## Sheet: TableA1.1 Counts
Table A1.1 Counts by age class and sex of Transcervical Fracture of Neck of Femur and associated treatment in Italy. Years 2001-2023 (Source: Hospital Discharge Records)
Sex	Age class	Treatment	2001	2002	2003	2004	2005	2006	2007	2008	2009	2010	2011	2012	2013	2014	2015	2016	2017	2018	2019	2020	2021	2022	2023
Females	<45	Conservative	167	177	168	151	157	116	116	100	97	81	78	70	57	65	62	40	53	38	34	23	27	22	25		decreasing	<0,01	*
		Fixation	219	167	182	198	177	171	166	148	145	158	151	150	138	138	125	125	113	121	116	89	87	96	92		decreasing	<0,01	*
		PHA	16	20	13	9	9	10	11	12	8	10	4	5	8	4	3	4	11	3	0	0	1	1	1		decreasing	0.01	*
		THA	15	16	22	27	30	29	31	36	28	20	22	34	26	26	21	21	32	30	25	17	29	21	21		increasing	0.5
		All	417	380	385	385	373	326	324	296	278	269	255	259	229	233	211	190	209	192	175	129	144	140	139		decreasing	<0,01	*
	45-54	Conservative	182	158	144	139	145	174	149	127	115	134	127	116	105	119	109	117	98	90	90	68	52	73	63		decreasing	<0,01	*
		Fixation	267	248	248	265	239	292	243	248	274	289	270	318	270	269	301	306	315	299	281	235	223	233	243		increasing	0.27
		PHA	39	49	47	45	41	45	37	33	42	35	38	26	23	27	20	28	24	25	22	27	20	11	18		decreasing	<0,01	*
		THA	103	103	98	112	149	150	150	156	166	156	175	188	170	190	213	201	196	200	231	197	204	216	219		increasing	<0,01	*
		All	591	558	537	561	574	661	579	564	597	614	610	648	568	605	643	652	633	614	624	527	499	533	543		decreasing	0.5
	55-64	Conservative	471	457	439	456	440	483	424	372	406	387	371	382	360	341	378	349	376	323	341	216	208	259	286		decreasing	<0,01	*
		Fixation	537	489	531	561	522	509	500	502	495	553	553	553	554	564	597	641	581	628	664	532	546	589	665		increasing	<0,01	*
		PHA	280	235	238	278	229	232	195	207	174	182	172	179	167	172	149	127	108	111	95	97	112	99	95		decreasing	<0,01	*
		THA	552	573	578	689	695	726	677	645	760	779	836	838	832	759	862	852	925	899	992	923	986	1037	1091		increasing	<0,01	*
		All	1840	1754	1786	1984	1886	1950	1796	1726	1835	1901	1932	1952	1913	1836	1986	1969	1990	1961	2092	1768	1852	1984	2137		increasing	0.01	*
	65-74	Conservative	1438	1349	1344	1327	1399	1333	1278	1265	1220	1134	1146	1140	1171	1156	1069	1120	1066	1018	967	765	642	744	713		decreasing	<0,01	*
		Fixation	970	980	982	948	934	911	801	906	827	792	751	816	886	877	967	907	859	919	939	788	804	822	868		decreasing	0.27
		PHA	1646	1711	1555	1646	1634	1533	1333	1344	1247	1245	1254	1170	1166	1065	980	956	892	861	835	810	712	722	667		decreasing	<0,01	*
		THA	1569	1687	1745	1916	1924	1930	2018	1957	2036	1991	2015	2054	2233	2120	2375	2430	2471	2491	2658	2523	2649	2795	2717		increasing	<0,01	*
		All	5623	5727	5626	5837	5891	5707	5430	5472	5330	5162	5166	5180	5456	5218	5391	5413	5288	5289	5399	4886	4807	5083	4965		decreasing	<0,01	*
	75-84	Conservative	3169	3322	3382	3580	3740	3706	3600	3460	3418	3343	3469	2997	3019	3091	3094	2969	2894	2725	2641	1970	1741	1830	1817		decreasing	<0,01	*
		Fixation	1981	2006	2036	2100	2056	2016	1903	1858	1698	1703	1701	1624	1681	1731	1741	1690	1570	1641	1673	1461	1466	1590	1623		decreasing	<0,01	*
		PHA	5760	6307	6713	7163	7493	7208	7053	7010	6822	7120	6992	7014	7071	6944	6809	6597	6548	6336	6242	5618	5532	5903	5884		decreasing	0.11
		THA	1666	1992	2267	2457	2618	2668	2618	2676	2636	2486	2379	2467	2366	2418	2601	2677	2688	2778	2844	2702	3011	3079	3296		increasing	<0,01	*
		All	12576	13627	14398	15300	15907	15598	15174	15004	14574	14652	14541	14102	14137	14184	14245	13933	13700	13480	13400	11751	11750	12402	12620		decreasing	0.03	*
	>85	Conservative	3255	3160	3025	2674	2969	3062	3101	3099	3206	3161	3219	3294	3269	3081	3224	3254	3277	2967	2806	2425	2006	1963	1938		decreasing	0.27
		Fixation	2113	2043	1764	1676	1679	1624	1626	1717	1597	1749	1725	1770	1800	1888	1913	2025	1910	1959	1986	1906	1901	1729	1833		increasing	0.11
		PHA	6194	6203	5978	5628	5980	6083	6518	6928	6982	7537	7806	8147	8493	8708	8869	8952	8950	8845	9019	8344	8499	8540	8541		increasing	<0,01	*
		THA	802	909	959	922	982	1070	1201	1161	1199	1080	1065	1002	962	1066	1020	1007	943	839	833	811	869	894	940		decreasing	0.27
		All	12364	12315	11726	10900	11610	11839	12446	12905	12984	13527	13815	14213	14524	14743	15026	15238	15080	14610	14644	13486	13275	13126	13252		increasing	0.03	*
	All	Conservative	8682	8623	8502	8327	8850	8874	8668	8423	8462	8240	8410	7999	7981	7853	7936	7849	7764	7161	6879	5467	4676	4891	4842		decreasing	<0,01	*
		Fixation	6087	5933	5743	5748	5607	5523	5239	5379	5036	5244	5151	5231	5329	5467	5644	5694	5348	5567	5659	5011	5027	5059	5324		decreasing	0.11
		PHA	13935	14525	14544	14769	15386	15111	15147	15534	15275	16129	16266	16541	16928	16920	16830	16664	16533	16181	16213	14896	14876	15276	15206		increasing	0.27
		THA	4707	5280	5669	6123	6398	6573	6695	6631	6825	6512	6492	6583	6589	6579	7092	7188	7255	7237	7583	7173	7748	8042	8284		increasing	<0,01	*
		All	33411	34361	34458	34967	36241	36081	35749	35967	35598	36125	36319	36354	36827	36819	37502	37395	36900	36146	36334	32547	32327	33268	33656		increasing	0.27
Sex	Age class	Treatment	2001	2002	2003	2004	2005	2006	2007	2008	2009	2010	2011	2012	2013	2014	2015	2016	2017	2018	2019	2020	2021	2022	2023
Males	<45	Conservative	485	456	446	429	370	367	365	309	271	239	191	154	172	147	143	142	140	108	131	69	92	80	68		decreasing	<0,01	*
		Fixation	490	487	529	518	480	530	486	503	454	414	427	396	415	398	339	343	361	344	312	258	297	324	327		decreasing	<0,01	*
		PHA	19	14	16	13	18	15	19	8	17	15	9	11	9	3	5	11	9	8	4	4	0	1	4		decreasing	<0,01	*
		THA	24	32	37	42	39	55	54	54	38	53	50	55	56	49	54	53	62	53	63	46	54	64	65		increasing	0.03	*
		All	1018	989	1028	1002	907	967	924	874	780	721	677	616	652	597	541	549	572	513	510	377	443	469	464		decreasing	<0,01	*
	45-54	Conservative	174	161	142	132	161	163	169	144	139	123	143	130	128	108	131	110	129	108	111	72	81	67	90		decreasing	<0,01	*
		Fixation	234	259	246	233	275	262	269	301	251	281	330	330	348	346	397	328	361	326	333	299	291	329	280		increasing	0.03	*
		PHA	37	32	27	22	24	26	32	22	21	22	27	26	33	34	31	21	18	22	20	12	14	12	13		decreasing	0.03	*
		THA	61	64	54	90	96	92	86	129	129	111	139	150	145	158	187	198	210	226	195	216	266	236	240		increasing	<0,01	*
		All	506	516	469	477	556	543	556	596	540	537	639	636	654	646	746	657	718	682	659	599	652	644	623		increasing	0.01	*
	55-64	Conservative	253	253	272	260	220	244	213	202	253	218	218	228	162	205	228	195	205	204	203	172	136	174	183		decreasing	<0,01	*
		Fixation	295	246	266	275	289	310	267	277	295	301	293	282	287	306	341	330	348	330	322	304	265	356	335		increasing	0.03	*
		PHA	113	117	104	119	111	108	98	112	82	95	109	94	82	80	90	72	88	80	72	53	63	68	56		decreasing	<0,01	*
		THA	159	171	199	247	234	250	216	252	251	272	300	303	305	350	365	383	427	421	479	484	572	551	616		increasing	<0,01	*
		All	820	787	841	901	854	912	794	843	881	886	920	907	836	941	1024	980	1068	1035	1076	1013	1036	1149	1190		increasing	<0,01	*
	65-74	Conservative	555	549	543	548	580	574	563	531	530	523	500	472	484	458	485	491	456	380	398	305	291	286	276		decreasing	<0,01	*
		Fixation	400	386	367	367	348	381	314	331	332	324	307	330	347	332	373	364	352	345	350	316	331	363	392		decreasing	0.5
		PHA	560	583	530	619	580	565	514	544	482	531	560	528	464	505	419	396	443	392	367	358	357	356	364		decreasing	<0,01	*
		THA	375	421	422	527	535	569	564	536	570	624	613	648	673	700	760	750	752	755	860	870	921	997	976		increasing	<0,01	*
		All	1890	1939	1862	2061	2043	2089	1955	1942	1914	2002	1980	1978	1968	1995	2037	2001	2003	1872	1975	1849	1900	2002	2008		increasing	0.62
	75-84	Conservative	1103	1038	1238	1276	1379	1326	1356	1335	1303	1255	1314	1197	1221	1183	1188	1189	1168	1053	1026	786	677	702	684		decreasing	0.03	*
		Fixation	544	601	613	609	632	618	559	585	553	589	571	595	593	620	621	611	584	555	585	526	512	560	605		increasing	0.5
		PHA	1512	1715	1750	1952	2079	2137	2063	2117	2109	2281	2231	2332	2317	2424	2431	2364	2386	2279	2356	2044	2205	2237	2242		increasing	0.03	*
		THA	389	479	602	622	647	778	722	784	735	792	760	730	739	766	872	801	874	880	962	939	1027	1037	1039		increasing	<0,01	*
		All	3548	3833	4203	4459	4737	4859	4700	4821	4700	4917	4876	4854	4870	4993	5112	4965	5012	4767	4929	4295	4421	4536	4570		increasing	0.5
	>85	Conservative	965	936	1005	850	962	967	980	1065	1116	1079	1202	1212	1259	1279	1187	1257	1223	1100	1185	943	773	864	829		increasing	0.27
		Fixation	470	447	417	358	396	390	378	414	408	445	486	515	517	546	588	606	597	634	611	566	535	573	623		increasing	<0,01	*
		PHA	1567	1469	1617	1513	1573	1728	1720	1989	2054	2383	2588	2684	2796	2856	3139	3195	3311	3202	3385	3147	3309	3319	3332		increasing	<0,01	*
		THA	198	251	277	263	283	320	366	359	357	396	330	352	331	343	412	356	380	355	390	302	360	397	383		increasing	0.01	*
		All	3200	3103	3316	2984	3214	3405	3444	3827	3935	4303	4606	4763	4903	5024	5326	5414	5511	5291	5571	4958	4977	5153	5167		increasing	<0,01	*
	All	Conservative	3535	3393	3646	3495	3672	3641	3646	3586	3612	3437	3568	3393	3426	3380	3362	3384	3321	2953	3054	2347	2050	2173	2130		decreasing	<0,01	*
		Fixation	2433	2426	2438	2360	2420	2491	2273	2411	2293	2354	2414	2448	2507	2548	2659	2582	2603	2534	2513	2269	2231	2505	2562		increasing	0.03	*
		PHA	3808	3930	4044	4238	4385	4579	4446	4792	4765	5327	5524	5675	5701	5902	6115	6059	6255	5983	6204	5618	5948	5993	6011		increasing	<0,01	*
		THA	1206	1418	1591	1791	1834	2064	2008	2114	2080	2248	2192	2238	2249	2366	2650	2541	2705	2690	2949	2857	3200	3282	3319		increasing	<0,01	*
		All	10982	11167	11719	11884	12311	12775	12373	12903	12750	13366	13698	13754	13883	14196	14786	14566	14884	14160	14720	13091	13429	13953	14022		increasing	<0,01	*
	Age class	Treatment	2001	2002	2003	2004	2005	2006	2007	2008	2009	2010	2011	2012	2013	2014	2015	2016	2017	2018	2019	2020	2021	2022	2023
All	<45	Conservative	652	633	614	580	527	483	481	409	368	320	269	224	229	212	205	182	193	146	165	92	119	102	93		decreasing	<0,01	*
		Fixation	709	654	711	716	657	701	652	651	599	572	578	546	553	536	464	468	474	465	428	347	384	420	419		decreasing	<0,01	*
		PHA	35	34	29	22	27	25	30	20	25	25	13	16	17	7	8	15	20	11	4	4	1	2	5		decreasing	<0,01	*
		THA	39	48	59	69	69	84	85	90	66	73	72	89	82	75	75	74	94	83	88	63	83	85	86		increasing	0.03	*
		All	1435	1369	1413	1387	1280	1293	1248	1170	1058	990	932	875	881	830	752	739	781	705	685	506	587	609	603		decreasing	<0,01	*
	45-54	Conservative	356	319	286	271	306	337	318	271	254	257	270	246	233	227	240	227	227	198	201	140	133	140	153		decreasing	<0,01	*
		Fixation	501	507	494	498	514	554	512	549	525	570	600	648	618	615	698	634	676	625	614	534	514	562	523		increasing	0.27
		PHA	76	81	74	67	65	71	69	55	63	57	65	52	56	61	51	49	42	47	42	39	34	23	31		decreasing	<0,01	*
		THA	164	167	152	202	245	242	236	285	295	267	314	338	315	348	400	399	406	426	426	413	470	452	459		increasing	<0,01	*
		All	1097	1074	1006	1038	1130	1204	1135	1160	1137	1151	1249	1284	1222	1251	1389	1309	1351	1296	1283	1126	1151	1177	1166		increasing	0.03	*
	55-64	Conservative	724	710	711	716	660	727	637	574	659	605	589	610	522	546	606	544	581	527	544	388	344	433	469		decreasing	<0,01	*
		Fixation	832	735	797	836	811	819	767	779	790	854	846	835	841	870	938	971	929	958	986	836	811	945	1000		increasing	<0,01	*
		PHA	393	352	342	397	340	340	293	319	256	277	281	273	249	252	239	199	196	191	167	150	175	167	151		decreasing	<0,01	*
		THA	711	744	777	936	929	976	893	897	1011	1051	1136	1141	1137	1109	1227	1235	1352	1320	1471	1407	1558	1588	1707		increasing	<0,01	*
		All	2660	2541	2627	2885	2740	2862	2590	2569	2716	2787	2852	2859	2749	2777	3010	2949	3058	2996	3168	2781	2888	3133	3327		increasing	<0,01	*
	65-74	Conservative	1993	1898	1887	1875	1979	1907	1841	1796	1750	1657	1646	1612	1655	1614	1554	1611	1522	1398	1365	1070	933	1030	989		decreasing	<0,01	*
		Fixation	1370	1366	1349	1315	1282	1292	1115	1237	1159	1116	1058	1146	1233	1209	1340	1271	1211	1264	1289	1104	1135	1185	1260		decreasing	0.11
		PHA	2206	2294	2085	2265	2214	2098	1847	1888	1729	1776	1814	1698	1630	1570	1399	1352	1335	1253	1202	1168	1069	1078	1031		decreasing	<0,01	*
		THA	1944	2108	2167	2443	2459	2499	2582	2493	2606	2615	2628	2702	2906	2820	3135	3180	3223	3246	3518	3393	3570	3792	3693		increasing	<0,01	*
		All	7513	7666	7488	7898	7934	7796	7385	7414	7244	7164	7146	7158	7424	7213	7428	7414	7291	7161	7374	6735	6707	7085	6973		decreasing	<0,01	*
	75-84	Conservative	4272	4360	4620	4856	5119	5032	4956	4795	4721	4598	4783	4194	4240	4274	4282	4158	4062	3778	3667	2756	2418	2532	2501		decreasing	<0,01	*
		Fixation	2525	2607	2649	2709	2688	2634	2462	2443	2251	2292	2272	2219	2274	2351	2362	2301	2154	2196	2258	1987	1978	2150	2228		decreasing	<0,01	*
		PHA	7272	8022	8463	9115	9572	9345	9116	9127	8931	9401	9223	9346	9388	9368	9240	8961	8934	8615	8598	7662	7737	8140	8126		decreasing	0.11
		THA	2055	2471	2869	3079	3265	3446	3340	3460	3371	3278	3139	3197	3105	3184	3473	3478	3562	3658	3806	3641	4038	4116	4335		increasing	<0,01	*
		All	16124	17460	18601	19759	20644	20457	19874	19825	19274	19569	19417	18956	19007	19177	19357	18898	18712	18247	18329	16046	16171	16938	17190		decreasing	0.11
	>85	Conservative	4220	4096	4030	3524	3931	4029	4081	4164	4322	4240	4421	4506	4528	4360	4411	4511	4500	4067	3991	3368	2779	2827	2767		increasing	0.5
		Fixation	2583	2490	2181	2034	2075	2014	2004	2131	2005	2194	2211	2285	2317	2434	2501	2631	2507	2593	2597	2472	2436	2302	2456		increasing	0.03	*
		PHA	7761	7672	7595	7141	7553	7811	8238	8917	9036	9920	10394	10831	11289	11564	12008	12147	12261	12047	12404	11491	11808	11859	11873		increasing	<0,01	*
		THA	1000	1160	1236	1185	1265	1390	1567	1520	1556	1476	1395	1354	1293	1409	1432	1363	1323	1194	1223	1113	1229	1291	1323		decreasing	0.5
		All	15564	15418	15042	13884	14824	15244	15890	16732	16919	17830	18421	18976	19427	19767	20352	20652	20591	19901	20215	18444	18252	18279	18419		increasing	0.01	*
	All	Conservative	12217	12016	12148	11822	12522	12515	12314	12009	12074	11677	11978	11392	11407	11233	11298	11233	11085	10114	9933	7814	6726	7064	6972		decreasing	<0,01	*
		Fixation	8520	8359	8181	8108	8027	8014	7512	7790	7329	7598	7565	7679	7836	8015	8303	8276	7951	8101	8172	7280	7258	7564	7886		decreasing	0.5
		PHA	17743	18455	18588	19007	19771	19690	19593	20326	20040	21456	21790	22216	22629	22822	22945	22723	22788	22164	22417	20514	20824	21269	21217		increasing	0.03	*
		THA	5913	6698	7260	7914	8232	8637	8703	8745	8905	8760	8684	8821	8838	8945	9742	9729	9960	9927	10532	10030	10948	11324	11603		increasing	<0,01	*
		All	44393	45528	46177	46851	48552	48856	48122	48870	48348	49491	50017	50108	50710	51015	52288	51961	51784	50306	51054	45638	45756	47221	47678		increasing	0.27
* PHA = Partial Hip Arthroplasty; THA = Total Hip Arthroplasty

## Sheet: TableA1.2 Proportions
Table A1.2 Distributions of treatments by age class and sex of Transcervical Fracture of Neck of Femur in Italy. Years 2001-2023 (Source: Hospital Discharge Records)
Sex	Age class	Treatment	2001	2002	2003	2004	2005	2006	2007	2008	2009	2010	2011	2012	2013	2014	2015	2016	2017	2018	2019	2020	2021	2022	2023		p-value	Significance
Females	<45	Conservative	40	46.6	43.6	39.2	42.1	35.6	35.8	33.8	34.9	30.1	30.6	27	24.9	27.9	29.4	21.1	25.4	19.8	19.4	17.8	18.8	15.7	18		<0,01	*
		Fixation	52.5	43.9	47.3	51.4	47.5	52.5	51.2	50	52.2	58.7	59.2	57.9	60.3	59.2	59.2	65.8	54.1	63	66.3	69	60.4	68.6	66.2		<0,01	*
		PHA	3.8	5.3	3.4	2.3	2.4	3.1	3.4	4.1	2.9	3.7	1.6	1.9	3.5	1.7	1.4	2.1	5.3	1.6	0	0	0.7	0.7	0.7		<0,01	*
		THA	3.6	4.2	5.7	7	8	8.9	9.6	12.2	10.1	7.4	8.6	13.1	11.4	11.2	10	11.1	15.3	15.6	14.3	13.2	20.1	15	15.1		<0,01	*
		All	100	100	100	100	100	100	100	100	100	100	100	100	100	100	100	100	100	100	100	100	100	100	100			*
	45-54	Conservative	30.8	28.3	26.8	24.8	25.3	26.3	25.7	22.5	19.3	21.8	20.8	17.9	18.5	19.7	17	17.9	15.5	14.7	14.4	12.9	10.4	13.7	11.6		<0,01	*
		Fixation	45.2	44.4	46.2	47.2	41.6	44.2	42	44	45.9	47.1	44.3	49.1	47.5	44.5	46.8	46.9	49.8	48.7	45	44.6	44.7	43.7	44.8		0.32
		PHA	6.6	8.8	8.8	8	7.1	6.8	6.4	5.9	7	5.7	6.2	4	4	4.5	3.1	4.3	3.8	4.1	3.5	5.1	4	2.1	3.3		<0,01	*
		THA	17.4	18.5	18.2	20	26	22.7	25.9	27.7	27.8	25.4	28.7	29	29.9	31.4	33.1	30.8	31	32.6	37	37.4	40.9	40.5	40.3		<0,01	*
		All	100	100	100	100	100	100	100	100	100	100	100	100	100	100	100	100	100	100	100	100	100	100	100			*
	55-64	Conservative	25.6	26.1	24.6	23	23.3	24.8	23.6	21.6	22.1	20.4	19.2	19.6	18.8	18.6	19	17.7	18.9	16.5	16.3	12.2	11.2	13.1	13.4		<0,01	*
		Fixation	29.2	27.9	29.7	28.3	27.7	26.1	27.8	29.1	27	29.1	28.6	28.3	29	30.7	30.1	32.6	29.2	32	31.7	30.1	29.5	29.7	31.1		<0,01	*
		PHA	15.2	13.4	13.3	14	12.1	11.9	10.9	12	9.5	9.6	8.9	9.2	8.7	9.4	7.5	6.4	5.4	5.7	4.5	5.5	6	5	4.4		<0,01	*
		THA	30	32.7	32.4	34.7	36.9	37.2	37.7	37.4	41.4	41	43.3	42.9	43.5	41.3	43.4	43.3	46.5	45.8	47.4	52.2	53.2	52.3	51.1		<0,01	*
		All	100	100	100	100	100	100	100	100	100	100	100	100	100	100	100	100	100	100	100	100	100	100	100			*
	65-74	Conservative	25.6	23.6	23.9	22.7	23.7	23.4	23.5	23.1	22.9	22	22.2	22	21.5	22.2	19.8	20.7	20.2	19.2	17.9	15.7	13.4	14.6	14.4		<0,01	*
		Fixation	17.3	17.1	17.5	16.2	15.9	16	14.8	16.6	15.5	15.3	14.5	15.8	16.2	16.8	17.9	16.8	16.2	17.4	17.4	16.1	16.7	16.2	17.5		0.14
		PHA	29.3	29.9	27.6	28.2	27.7	26.9	24.5	24.6	23.4	24.1	24.3	22.6	21.4	20.4	18.2	17.7	16.9	16.3	15.5	16.6	14.8	14.2	13.4		<0,01	*
		THA	27.9	29.5	31	32.8	32.7	33.8	37.2	35.8	38.2	38.6	39	39.7	40.9	40.6	44.1	44.9	46.7	47.1	49.2	51.6	55.1	55	54.7		<0,01	*
		All	100	100	100	100	100	100	100	100	100	100	100	100	100	100	100	100	100	100	100	100	100	100	100			*
	75-84	Conservative	25.2	24.4	23.5	23.4	23.5	23.8	23.7	23.1	23.5	22.8	23.9	21.3	21.4	21.8	21.7	21.3	21.1	20.2	19.7	16.8	14.8	14.8	14.4		<0,01	*
		Fixation	15.8	14.7	14.1	13.7	12.9	12.9	12.5	12.4	11.7	11.6	11.7	11.5	11.9	12.2	12.2	12.1	11.5	12.2	12.5	12.4	12.5	12.8	12.9		<0,01	*
		PHA	45.8	46.3	46.6	46.8	47.1	46.2	46.5	46.7	46.8	48.6	48.1	49.7	50	49	47.8	47.3	47.8	47	46.6	47.8	47.1	47.6	46.6		<0,01	*
		THA	13.2	14.6	15.7	16.1	16.5	17.1	17.3	17.8	18.1	17	16.4	17.5	16.7	17	18.3	19.2	19.6	20.6	21.2	23	25.6	24.8	26.1		<0,01	*
		All	100	100	100	100	100	100	100	100	100	100	100	100	100	100	100	100	100	100	100	100	100	100	100			*
	>85	Conservative	26.3	25.7	25.8	24.5	25.6	25.9	24.9	24	24.7	23.4	23.3	23.2	22.5	20.9	21.5	21.4	21.7	20.3	19.2	18	15.1	15	14.6		<0,01	*
		Fixation	17.1	16.6	15	15.4	14.5	13.7	13.1	13.3	12.3	12.9	12.5	12.5	12.4	12.8	12.7	13.3	12.7	13.4	13.6	14.1	14.3	13.2	13.8		<0,01	*
		PHA	50.1	50.4	51	51.6	51.5	51.4	52.4	53.7	53.8	55.7	56.5	57.3	58.5	59.1	59	58.7	59.4	60.5	61.6	61.9	64	65.1	64.5		<0,01	*
		THA	6.5	7.4	8.2	8.5	8.5	9	9.6	9	9.2	8	7.7	7	6.6	7.2	6.8	6.6	6.3	5.7	5.7	6	6.5	6.8	7.1		<0,01	*
		All	100	100	100	100	100	100	100	100	100	100	100	100	100	100	100	100	100	100	100	100	100	100	100			*
	All	Conservative	26	25.1	24.7	23.8	24.4	24.6	24.2	23.4	23.8	22.8	23.2	22	21.7	21.3	21.2	21	21	19.8	18.9	16.8	14.5	14.7	14.4		<0,01	*
		Fixation	18.2	17.3	16.7	16.4	15.5	15.3	14.7	15	14.1	14.5	14.2	14.4	14.5	14.8	15	15.2	14.5	15.4	15.6	15.4	15.6	15.2	15.8		<0,01	*
		PHA	41.7	42.3	42.2	42.2	42.5	41.9	42.4	43.2	42.9	44.6	44.8	45.5	46	46	44.9	44.6	44.8	44.8	44.6	45.8	46	45.9	45.2		<0,01	*
		THA	14.1	15.4	16.5	17.5	17.7	18.2	18.7	18.4	19.2	18	17.9	18.1	17.9	17.9	18.9	19.2	19.7	20	20.9	22	24	24.2	24.6		<0,01	*
		All	100	100	100	100	100	100	100	100	100	100	100	100	100	100	100	100	100	100	100	100	100	100	100			*
Sex	Age class	Treatment	2001	2002	2003	2004	2005	2006	2007	2008	2009	2010	2011	2012	2013	2014	2015	2016	2017	2018	2019	2020	2021	2022	2023		p-value	Significance
Males	<45	Conservative	47.6	46.1	43.4	42.8	40.8	38	39.5	35.4	34.7	33.1	28.2	25	26.4	24.6	26.4	25.9	24.5	21.1	25.7	18.3	20.8	17.1	14.7		<0,01	*
		Fixation	48.1	49.2	51.5	51.7	52.9	54.8	52.6	57.6	58.2	57.4	63.1	64.3	63.7	66.7	62.7	62.5	63.1	67.1	61.2	68.4	67	69.1	70.5		<0,01	*
		PHA	1.9	1.4	1.6	1.3	2	1.6	2.1	0.9	2.2	2.1	1.3	1.8	1.4	0.5	0.9	2	1.6	1.6	0.8	1.1	0	0.2	0.9		<0,01	*
		THA	2.4	3.2	3.6	4.2	4.3	5.7	5.8	6.2	4.9	7.4	7.4	8.9	8.6	8.2	10	9.7	10.8	10.3	12.4	12.2	12.2	13.6	14		<0,01	*
		All	100	100	100	100	100	100	100	100	100	100	100	100	100	100	100	100	100	100	100	100	100	100	100		<0,01	*
	45-54	Conservative	34.4	31.2	30.3	27.7	29	30	30.4	24.2	25.7	22.9	22.4	20.4	19.6	16.7	17.6	16.7	18	15.8	16.8	12	12.4	10.4	14.4		<0,01	*
		Fixation	46.2	50.2	52.5	48.8	49.5	48.3	48.4	50.5	46.5	52.3	51.6	51.9	53.2	53.6	53.2	49.9	50.3	47.8	50.5	49.9	44.6	51.1	44.9		0.54
		PHA	7.3	6.2	5.8	4.6	4.3	4.8	5.8	3.7	3.9	4.1	4.2	4.1	5	5.3	4.2	3.2	2.5	3.2	3	2	2.1	1.9	2.1		<0,01	*
		THA	12.1	12.4	11.5	18.9	17.3	16.9	15.5	21.6	23.9	20.7	21.8	23.6	22.2	24.5	25.1	30.1	29.2	33.1	29.6	36.1	40.8	36.6	38.5		<0,01	*
		All	100	100	100	100	100	100	100	100	100	100	100	100	100	100	100	100	100	100	100	100	100	100	100			*
	55-64	Conservative	30.9	32.1	32.3	28.9	25.8	26.8	26.8	24	28.7	24.6	23.7	25.1	19.4	21.8	22.3	19.9	19.2	19.7	18.9	17	13.1	15.1	15.4		<0,01	*
		Fixation	36	31.3	31.6	30.5	33.8	34	33.6	32.9	33.5	34	31.8	31.1	34.3	32.5	33.3	33.7	32.6	31.9	29.9	30	25.6	31	28.2		<0,01	*
		PHA	13.8	14.9	12.4	13.2	13	11.8	12.3	13.3	9.3	10.7	11.8	10.4	9.8	8.5	8.8	7.3	8.2	7.7	6.7	5.2	6.1	5.9	4.7		<0,01	*
		THA	19.4	21.7	23.7	27.4	27.4	27.4	27.2	29.9	28.5	30.7	32.6	33.4	36.5	37.2	35.6	39.1	40	40.7	44.5	47.8	55.2	48	51.8		<0,01	*
		All	100	100	100	100	100	100	100	100	100	100	100	100	100	100	100	100	100	100	100	100	100	100	100			*
	65-74	Conservative	29.4	28.3	29.2	26.6	28.4	27.5	28.8	27.3	27.7	26.1	25.3	23.9	24.6	23	23.8	24.5	22.8	20.3	20.2	16.5	15.3	14.3	13.7		<0,01	*
		Fixation	21.2	19.9	19.7	17.8	17	18.2	16.1	17	17.3	16.2	15.5	16.7	17.6	16.6	18.3	18.2	17.6	18.4	17.7	17.1	17.4	18.1	19.5		0.2
		PHA	29.6	30.1	28.5	30	28.4	27	26.3	28	25.2	26.5	28.3	26.7	23.6	25.3	20.6	19.8	22.1	20.9	18.6	19.4	18.8	17.8	18.1		<0,01	*
		THA	19.8	21.7	22.7	25.6	26.2	27.2	28.8	27.6	29.8	31.2	31	32.8	34.2	35.1	37.3	37.5	37.5	40.3	43.5	47.1	48.5	49.8	48.6		<0,01	*
		All	100	100	100	100	100	100	100	100	100	100	100	100	100	100	100	100	100	100	100	100	100	100	100			*
	75-84	Conservative	31.1	27.1	29.5	28.6	29.1	27.3	28.9	27.7	27.7	25.5	26.9	24.7	25.1	23.7	23.2	23.9	23.3	22.1	20.8	18.3	15.3	15.5	15		<0,01	*
		Fixation	15.3	15.7	14.6	13.7	13.3	12.7	11.9	12.1	11.8	12	11.7	12.3	12.2	12.4	12.1	12.3	11.7	11.6	11.9	12.2	11.6	12.3	13.2		<0,01	*
		PHA	42.6	44.7	41.6	43.8	43.9	44	43.9	43.9	44.9	46.4	45.8	48	47.6	48.5	47.6	47.6	47.6	47.8	47.8	47.6	49.9	49.3	49.1		<0,01	*
		THA	11	12.5	14.3	13.9	13.7	16	15.4	16.3	15.6	16.1	15.6	15	15.2	15.3	17.1	16.1	17.4	18.5	19.5	21.9	23.2	22.9	22.7		<0,01	*
		All	100	100	100	100	100	100	100	100	100	100	100	100	100	100	100	100	100	100	100	100	100	100	100			*
	>85	Conservative	30.2	30.2	30.3	28.5	29.9	28.4	28.5	27.8	28.4	25.1	26.1	25.4	25.7	25.5	22.3	23.2	22.2	20.8	21.3	19	15.5	16.8	16		<0,01	*
		Fixation	14.7	14.4	12.6	12	12.3	11.5	11	10.8	10.4	10.3	10.6	10.8	10.5	10.9	11	11.2	10.8	12	11	11.4	10.7	11.1	12.1		<0,01	*
		PHA	49	47.3	48.8	50.7	48.9	50.7	49.9	52	52.2	55.4	56.2	56.4	57	56.8	58.9	59	60.1	60.5	60.8	63.5	66.5	64.4	64.5		<0,01	*
		THA	6.2	8.1	8.4	8.8	8.8	9.4	10.6	9.4	9.1	9.2	7.2	7.4	6.8	6.8	7.7	6.6	6.9	6.7	7	6.1	7.2	7.7	7.4		<0,01	*
		All	100	100	100	100	100	100	100	100	100	100	100	100	100	100	100	100	100	100	100	100	100	100	100			*
	All	Conservative	32.2	30.4	31.1	29.4	29.8	28.5	29.5	27.8	28.3	25.7	26	24.7	24.7	23.8	22.7	23.2	22.3	20.9	20.7	17.9	15.3	15.6	15.2		<0,01	*
		Fixation	22.2	21.7	20.8	19.9	19.7	19.5	18.4	18.7	18	17.6	17.6	17.8	18.1	17.9	18	17.7	17.5	17.9	17.1	17.3	16.6	18	18.3		<0,01	*
		PHA	34.7	35.2	34.5	35.7	35.6	35.8	35.9	37.1	37.4	39.9	40.3	41.3	41.1	41.6	41.4	41.6	42	42.3	42.1	42.9	44.3	43	42.9		<0,01	*
		THA	11	12.7	13.6	15.1	14.9	16.2	16.2	16.4	16.3	16.8	16	16.3	16.2	16.7	17.9	17.4	18.2	19	20	21.8	23.8	23.5	23.7		<0,01	*
		All	100	100	100	100	100	100	100	100	100	100	100	100	100	100	100	100	100	100	100	100	100	100	100			*
Sex	Age class	Treatment	2001	2002	2003	2004	2005	2006	2007	2008	2009	2010	2011	2012	2013	2014	2015	2016	2017	2018	2019	2020	2021	2022	2023		p-value	Significance
All	<45	Conservative	45.4	46.2	43.5	41.8	41.2	37.4	38.5	35	34.8	32.3	28.9	25.6	26	25.5	27.3	24.6	24.7	20.7	24.1	18.2	20.3	16.7	15.4		<0,01	*
		Fixation	49.4	47.8	50.3	51.6	51.3	54.2	52.2	55.6	56.6	57.8	62	62.4	62.8	64.6	61.7	63.3	60.7	66	62.5	68.6	65.4	69	69.5		<0,01	*
		PHA	2.4	2.5	2.1	1.6	2.1	1.9	2.4	1.7	2.4	2.5	1.4	1.8	1.9	0.8	1.1	2	2.6	1.6	0.6	0.8	0.2	0.3	0.8		<0,01	*
		THA	2.7	3.5	4.2	5	5.4	6.5	6.8	7.7	6.2	7.4	7.7	10.2	9.3	9	10	10	12	11.8	12.8	12.5	14.1	14	14.3		<0,01	*
		All	100	100	100	100	100	100	100	100	100	100	100	100	100	100	100	100	100	100	100	100	100	100	100			*
	45-54	Conservative	32.5	29.7	28.4	26.1	27.1	28	28	23.4	22.3	22.3	21.6	19.2	19.1	18.1	17.3	17.3	16.8	15.3	15.7	12.4	11.6	11.9	13.1		<0,01	*
		Fixation	45.7	47.2	49.1	48	45.5	46	45.1	47.3	46.2	49.5	48	50.5	50.6	49.2	50.3	48.4	50	48.2	47.9	47.4	44.7	47.7	44.9		0.53
		PHA	6.9	7.5	7.4	6.5	5.8	5.9	6.1	4.7	5.5	5	5.2	4	4.6	4.9	3.7	3.7	3.1	3.6	3.3	3.5	3	2	2.7		<0,01	*
		THA	14.9	15.5	15.1	19.5	21.7	20.1	20.8	24.6	25.9	23.2	25.1	26.3	25.8	27.8	28.8	30.5	30.1	32.9	33.2	36.7	40.8	38.4	39.4		<0,01	*
		All	100	100	100	100	100	100	100	100	100	100	100	100	100	100	100	100	100	100	100	100	100	100	100			*
	55-64	Conservative	27.2	27.9	27.1	24.8	24.1	25.4	24.6	22.3	24.3	21.7	20.7	21.3	19	19.7	20.1	18.4	19	17.6	17.2	14	11.9	13.8	14.1		<0,01	*
		Fixation	31.3	28.9	30.3	29	29.6	28.6	29.6	30.3	29.1	30.6	29.7	29.2	30.6	31.3	31.2	32.9	30.4	32	31.1	30.1	28.1	30.2	30.1		0.13
		PHA	14.8	13.9	13	13.8	12.4	11.9	11.3	12.4	9.4	9.9	9.9	9.5	9.1	9.1	7.9	6.7	6.4	6.4	5.3	5.4	6.1	5.3	4.5		<0,01	*
		THA	26.7	29.3	29.6	32.4	33.9	34.1	34.5	34.9	37.2	37.7	39.8	39.9	41.4	39.9	40.8	41.9	44.2	44.1	46.4	50.6	53.9	50.7	51.3		<0,01	*
		All	100	100	100	100	100	100	100	100	100	100	100	100	100	100	100	100	100	100	100	100	100	100	100			*
	65-74	Conservative	26.5	24.8	25.2	23.7	24.9	24.5	24.9	24.2	24.2	23.1	23	22.5	22.3	22.4	20.9	21.7	20.9	19.5	18.5	15.9	13.9	14.5	14.2		<0,01	*
		Fixation	18.2	17.8	18	16.6	16.2	16.6	15.1	16.7	16	15.6	14.8	16	16.6	16.8	18	17.1	16.6	17.7	17.5	16.4	16.9	16.7	18.1		0.49
		PHA	29.4	29.9	27.8	28.7	27.9	26.9	25	25.5	23.9	24.8	25.4	23.7	22	21.8	18.8	18.2	18.3	17.5	16.3	17.3	15.9	15.2	14.8		<0,01	*
		THA	25.9	27.5	28.9	30.9	31	32.1	35	33.6	36	36.5	36.8	37.7	39.1	39.1	42.2	42.9	44.2	45.3	47.7	50.4	53.2	53.5	53		<0,01	*
		All	100	100	100	100	100	100	100	100	100	100	100	100	100	100	100	100	100	100	100	100	100	100	100			*
	75-84	Conservative	26.5	25	24.8	24.6	24.8	24.6	24.9	24.2	24.5	23.5	24.6	22.1	22.3	22.3	22.1	22	21.7	20.7	20	17.2	15	14.9	14.5		<0,01	*
		Fixation	15.7	14.9	14.2	13.7	13	12.9	12.4	12.3	11.7	11.7	11.7	11.7	12	12.3	12.2	12.2	11.5	12	12.3	12.4	12.2	12.7	13		<0,01	*
		PHA	45.1	45.9	45.5	46.1	46.4	45.7	45.9	46	46.3	48	47.5	49.3	49.4	48.9	47.7	47.4	47.7	47.2	46.9	47.8	47.8	48.1	47.3		<0,01	*
		THA	12.7	14.2	15.4	15.6	15.8	16.8	16.8	17.5	17.5	16.8	16.2	16.9	16.3	16.6	17.9	18.4	19	20	20.8	22.7	25	24.3	25.2		<0,01	*
		All	100	100	100	100	100	100	100	100	100	100	100	100	100	100	100	100	100	100	100	100	100	100	100			*
	>85	Conservative	27.1	26.6	26.8	25.4	26.5	26.4	25.7	24.9	25.5	23.8	24	23.7	23.3	22.1	21.7	21.8	21.9	20.4	19.7	18.3	15.2	15.5	15		<0,01	*
		Fixation	16.6	16.1	14.5	14.6	14	13.2	12.6	12.7	11.9	12.3	12	12	11.9	12.3	12.3	12.7	12.2	13	12.8	13.4	13.3	12.6	13.3		<0,01	*
		PHA	49.9	49.8	50.5	51.4	51	51.2	51.8	53.3	53.4	55.6	56.4	57.1	58.1	58.5	59	58.8	59.5	60.5	61.4	62.3	64.7	64.9	64.5		<0,01	*
		THA	6.4	7.5	8.2	8.5	8.5	9.1	9.9	9.1	9.2	8.3	7.6	7.1	6.7	7.1	7	6.6	6.4	6	6	6	6.7	7.1	7.2		<0,01	*
		All	100	100	100	100	100	100	100	100	100	100	100	100	100	100	100	100	100	100	100	100	100	100	100		<0,01	*
	All	Conservative	27.5	26.4	26.3	25.2	25.8	25.6	25.6	24.6	25	23.6	23.9	22.7	22.5	22	21.6	21.6	21.4	20.1	19.5	17.1	14.7	15	14.6		<0,01	*
		Fixation	19.2	18.4	17.7	17.3	16.5	16.4	15.6	15.9	15.2	15.4	15.1	15.3	15.5	15.7	15.9	15.9	15.4	16.1	16	16	15.9	16	16.5		<0,01	*
		PHA	40	40.5	40.3	40.6	40.7	40.3	40.7	41.6	41.4	43.4	43.6	44.3	44.6	44.7	43.9	43.7	44	44.1	43.9	44.9	45.5	45	44.5		<0,01	*
		THA	13.3	14.7	15.7	16.9	17	17.7	18.1	17.9	18.4	17.7	17.4	17.6	17.4	17.5	18.6	18.7	19.2	19.7	20.6	22	23.9	24	24.3		<0,01	*
		All	100	100	100	100	100	100	100	100	100	100	100	100	100	100	100	100	100	100	100	100	100	100	100			*
* PHA = Partial Hip Arthroplasty; THA = Total Hip Arthroplasty

## Sheet: Table A1.3 Incidences
Table A1.3 Incidence Rates by age class and sex of Transcervical Fracture of Neck of Femur and associated treatment in Italy. Years 2001-2023 (Source: Hospital Discharge Records)
Sex	Age class	Treatment	2001	2002	2003	2004	2005	2006	2007	2008	2009	2010	2011	2012	2013	2014	2015	2016	2017	2018	2019	2020	2021	2022	2023		IRR	Trend	p-value	Significance
Females	<45	Conservative	1.1 (0.9, 1.2)	1.1 (1, 1.3)	1.1 (0.9, 1.2)	1 (0.8, 1.1)	1 (0.8, 1.2)	0.7 (0.6, 0.9)	0.7 (0.6, 0.9)	0.6 (0.5, 0.8)	0.6 (0.5, 0.8)	0.5 (0.4, 0.6)	0.5 (0.4, 0.6)	0.5 (0.4, 0.6)	0.4 (0.3, 0.5)	0.4 (0.3, 0.5)	0.4 (0.3, 0.5)	0.3 (0.2, 0.4)	0.4 (0.3, 0.5)	0.3 (0.2, 0.4)	0.2 (0.2, 0.3)	0.2 (0.1, 0.2)	0.2 (0.1, 0.3)	0.2 (0.1, 0.3)	0.2 (0.1, 0.3)		0.2 (0.1, 0.3)	decreasing	0	*
		Fixation	1.4 (1.2, 1.6)	1.1 (0.9, 1.2)	1.2 (1, 1.3)	1.3 (1.1, 1.4)	1.1 (1, 1.3)	1.1 (0.9, 1.3)	1.1 (0.9, 1.2)	0.9 (0.8, 1.1)	0.9 (0.8, 1.1)	1 (0.9, 1.2)	1 (0.8, 1.1)	1 (0.8, 1.1)	0.9 (0.8, 1.1)	0.9 (0.8, 1.1)	0.8 (0.7, 1)	0.9 (0.7, 1)	0.8 (0.7, 0.9)	0.9 (0.7, 1)	0.8 (0.7, 1)	0.7 (0.5, 0.8)	0.7 (0.5, 0.8)	0.7 (0.6, 0.9)	0.7 (0.6, 0.9)		0.5 (0.4, 0.7)	decreasing	0	*
		PHA	0.1 (0.1, 0.2)	0.1 (0.1, 0.2)	0.1 (0, 0.1)	0.1 (0, 0.1)	0.1 (0, 0.1)	0.1 (0, 0.1)	0.1 (0, 0.1)	0.1 (0, 0.1)	0.1 (0, 0.1)	0.1 (0, 0.1)	0 (0, 0.1)	0 (0, 0.1)	0.1 (0, 0.1)	0 (0, 0.1)	0 (0, 0.1)	0 (0, 0.1)	0.1 (0, 0.1)	0 (0, 0.1)	0 (0, 0)	0 (0, 0)	0 (0, 0)	0 (0, 0)	0 (0, 0)		0.1 (0, 0.6)	decreasing	0.01	*
		THA	0.1 (0.1, 0.2)	0.1 (0.1, 0.2)	0.1 (0.1, 0.2)	0.2 (0.1, 0.2)	0.2 (0.1, 0.3)	0.2 (0.1, 0.3)	0.2 (0.1, 0.3)	0.2 (0.2, 0.3)	0.2 (0.1, 0.3)	0.1 (0.1, 0.2)	0.1 (0.1, 0.2)	0.2 (0.2, 0.3)	0.2 (0.1, 0.2)	0.2 (0.1, 0.2)	0.1 (0.1, 0.2)	0.1 (0.1, 0.2)	0.2 (0.2, 0.3)	0.2 (0.1, 0.3)	0.2 (0.1, 0.3)	0.1 (0.1, 0.2)	0.2 (0.1, 0.3)	0.2 (0.1, 0.2)	0.2 (0.1, 0.2)		1.7 (0.9, 3.3)	increasing	0.11
		All	2.6 (2.4, 2.9)	2.4 (2.2, 2.7)	2.4 (2.2, 2.7)	2.4 (2.2, 2.7)	2.4 (2.1, 2.6)	2.1 (1.9, 2.3)	2.1 (1.9, 2.3)	1.9 (1.7, 2.1)	1.8 (1.6, 2)	1.7 (1.5, 1.9)	1.6 (1.5, 1.9)	1.7 (1.5, 1.9)	1.5 (1.3, 1.7)	1.6 (1.4, 1.8)	1.4 (1.2, 1.6)	1.3 (1.1, 1.5)	1.5 (1.3, 1.7)	1.4 (1.2, 1.6)	1.3 (1.1, 1.5)	1 (0.8, 1.1)	1.1 (0.9, 1.3)	1.1 (0.9, 1.3)	1.1 (0.9, 1.3)		0.4 (0.3, 0.5)	decreasing	0	*
	45-54	Conservative	4.7 (4.1, 5.4)	4.1 (3.5, 4.8)	3.8 (3.2, 4.4)	3.6 (3, 4.3)	3.7 (3.2, 4.4)	4.4 (3.8, 5.1)	3.7 (3.1, 4.3)	3.1 (2.6, 3.6)	2.7 (2.2, 3.2)	3.1 (2.6, 3.6)	2.8 (2.4, 3.3)	2.5 (2.1, 3)	2.2 (1.8, 2.7)	2.5 (2.1, 3)	2.3 (1.9, 2.7)	2.4 (2, 2.9)	2 (1.6, 2.4)	1.8 (1.5, 2.2)	1.8 (1.5, 2.2)	1.4 (1.1, 1.8)	1.1 (0.8, 1.4)	1.5 (1.2, 1.9)	1.3 (1, 1.7)		0.3 (0.2, 0.4)	decreasing	0	*
		Fixation	6.9 (6.1, 7.8)	6.5 (5.7, 7.3)	6.5 (5.7, 7.3)	6.9 (6.1, 7.8)	6.1 (5.4, 7)	7.4 (6.6, 8.3)	6 (5.3, 6.8)	6 (5.3, 6.8)	6.4 (5.7, 7.2)	6.6 (5.9, 7.4)	6 (5.3, 6.7)	6.9 (6.2, 7.7)	5.7 (5.1, 6.5)	5.6 (5, 6.3)	6.2 (5.5, 7)	6.3 (5.6, 7)	6.4 (5.8, 7.2)	6.1 (5.4, 6.8)	5.7 (5.1, 6.4)	4.8 (4.2, 5.5)	4.6 (4.1, 5.3)	4.9 (4.3, 5.6)	5.2 (4.6, 5.9)		0.7 (0.6, 0.9)	decreasing	0.01	*
		PHA	1 (0.7, 1.4)	1.3 (1, 1.7)	1.2 (0.9, 1.6)	1.2 (0.9, 1.5)	1.1 (0.8, 1.4)	1.1 (0.8, 1.5)	0.9 (0.7, 1.3)	0.8 (0.6, 1.1)	1 (0.7, 1.3)	0.8 (0.6, 1.1)	0.8 (0.6, 1.1)	0.6 (0.4, 0.8)	0.5 (0.3, 0.7)	0.6 (0.4, 0.8)	0.4 (0.3, 0.6)	0.6 (0.4, 0.8)	0.5 (0.3, 0.7)	0.5 (0.3, 0.7)	0.4 (0.3, 0.7)	0.6 (0.4, 0.8)	0.4 (0.3, 0.6)	0.2 (0.1, 0.4)	0.4 (0.2, 0.6)		0.4 (0.2, 0.7)	decreasing	0	*
		THA	2.7 (2.2, 3.2)	2.7 (2.2, 3.2)	2.6 (2.1, 3.1)	2.9 (2.4, 3.5)	3.8 (3.2, 4.5)	3.8 (3.2, 4.5)	3.7 (3.2, 4.4)	3.8 (3.2, 4.4)	3.9 (3.3, 4.5)	3.6 (3, 4.2)	3.9 (3.3, 4.5)	4.1 (3.5, 4.7)	3.6 (3.1, 4.2)	4 (3.4, 4.6)	4.4 (3.8, 5)	4.1 (3.6, 4.7)	4 (3.5, 4.6)	4.1 (3.5, 4.7)	4.7 (4.1, 5.4)	4 (3.5, 4.6)	4.2 (3.7, 4.9)	4.5 (4, 5.2)	4.7 (4.1, 5.3)		1.8 (1.4, 2.2)	increasing	0	*
		All	15.3 (14.1, 16.6)	14.5 (13.4, 15.8)	14 (12.9, 15.2)	14.6 (13.4, 15.8)	14.7 (13.6, 16)	16.8 (15.5, 18.1)	14.4 (13.3, 15.6)	13.7 (12.6, 14.8)	14 (12.9, 15.2)	14 (12.9, 15.2)	13.5 (12.5, 14.7)	14.1 (13, 15.2)	12.1 (11.1, 13.1)	12.7 (11.7, 13.7)	13.3 (12.3, 14.3)	13.4 (12.4, 14.4)	12.9 (12, 14)	12.5 (11.6, 13.5)	12.7 (11.8, 13.8)	10.8 (9.9, 11.8)	10.4 (9.5, 11.3)	11.2 (10.3, 12.2)	11.6 (10.6, 12.6)		0.8 (0.7, 0.8)	decreasing	0	*
	55-64	Conservative	13.6 (12.4, 14.9)	13 (11.8, 14.2)	12.3 (11.2, 13.5)	12.6 (11.5, 13.8)	12.1 (11.1, 13.3)	13.3 (12.2, 14.5)	11.6 (10.5, 12.7)	10.1 (9.1, 11.1)	10.9 (9.9, 12)	10.2 (9.2, 11.2)	9.6 (8.6, 10.6)	9.8 (8.9, 10.9)	9.3 (8.3, 10.2)	8.8 (7.9, 9.7)	9.6 (8.7, 10.6)	8.8 (7.9, 9.7)	9.3 (8.4, 10.3)	7.8 (7, 8.7)	8.1 (7.2, 8.9)	5 (4.3, 5.7)	4.7 (4.1, 5.4)	5.8 (5.1, 6.5)	6.2 (5.5, 7)		0.5 (0.4, 0.5)	decreasing	0	*
		Fixation	15.5 (14.2, 16.9)	13.9 (12.7, 15.2)	14.9 (13.7, 16.2)	15.5 (14.3, 16.9)	14.4 (13.2, 15.7)	14 (12.9, 15.3)	13.7 (12.5, 14.9)	13.6 (12.5, 14.8)	13.3 (12.1, 14.5)	14.6 (13.4, 15.8)	14.2 (13.1, 15.5)	14.2 (13.1, 15.5)	14.2 (13.1, 15.5)	14.5 (13.3, 15.7)	15.2 (14, 16.5)	16.1 (14.9, 17.4)	14.3 (13.2, 15.5)	15.2 (14, 16.4)	15.7 (14.5, 16.9)	12.2 (11.2, 13.3)	12.4 (11.4, 13.5)	13.1 (12.1, 14.2)	14.5 (13.4, 15.6)		0.9 (0.8, 1)	increasing	0.5
		PHA	8.1 (7.2, 9.1)	6.7 (5.9, 7.6)	6.7 (5.9, 7.6)	7.7 (6.8, 8.6)	6.3 (5.5, 7.2)	6.4 (5.6, 7.3)	5.3 (4.6, 6.1)	5.6 (4.9, 6.4)	4.7 (4, 5.4)	4.8 (4.1, 5.5)	4.4 (3.8, 5.1)	4.6 (4, 5.3)	4.3 (3.7, 5)	4.4 (3.8, 5.1)	3.8 (3.2, 4.4)	3.2 (2.7, 3.8)	2.7 (2.2, 3.2)	2.7 (2.2, 3.2)	2.2 (1.8, 2.7)	2.2 (1.8, 2.7)	2.5 (2.1, 3)	2.2 (1.8, 2.7)	2.1 (1.7, 2.5)		0.3 (0.2, 0.3)	decreasing	0	*
		THA	15.9 (14.6, 17.3)	16.3 (15, 17.7)	16.2 (14.9, 17.6)	19.1 (17.7, 20.6)	19.2 (17.8, 20.7)	20 (18.6, 21.5)	18.5 (17.2, 20)	17.5 (16.2, 18.9)	20.4 (19, 21.8)	20.5 (19.1, 22)	21.5 (20.1, 23)	21.6 (20.2, 23.1)	21.4 (20, 22.9)	19.5 (18.1, 20.9)	21.9 (20.5, 23.4)	21.4 (20, 22.9)	22.8 (21.4, 24.3)	21.7 (20.3, 23.2)	23.4 (22, 24.9)	21.3 (19.9, 22.7)	22.4 (21, 23.8)	23 (21.7, 24.5)	23.7 (22.3, 25.2)		1.5 (1.3, 1.6)	increasing	0	*
		All	53.1 (50.7, 55.6)	49.8 (47.5, 52.2)	50 (47.8, 52.4)	55 (52.6, 57.4)	52.1 (49.8, 54.5)	53.8 (51.4, 56.2)	49.2 (46.9, 51.5)	46.8 (44.6, 49)	49.2 (47, 51.5)	50 (47.8, 52.3)	49.7 (47.6, 52)	50.3 (48.1, 52.5)	49.2 (47, 51.4)	47.2 (45, 49.4)	50.5 (48.4, 52.8)	49.5 (47.4, 51.7)	49.1 (47, 51.3)	47.4 (45.3, 49.5)	49.4 (47.3, 51.6)	40.7 (38.8, 42.6)	42 (40.1, 44)	44.1 (42.2, 46)	46.5 (44.5, 48.5)		0.9 (0.8, 0.9)	decreasing	0.03	*
	65-74	Conservative	44.5 (42.3, 46.9)	41.8 (39.6, 44.1)	41.5 (39.3, 43.8)	40.6 (38.4, 42.8)	42.2 (40, 44.5)	40 (37.9, 42.2)	38.3 (36.3, 40.5)	37.9 (35.9, 40)	36.6 (34.6, 38.7)	34.2 (32.2, 36.2)	34.8 (32.9, 36.9)	33.9 (32, 35.9)	34.4 (32.4, 36.4)	33.6 (31.7, 35.6)	31 (29.2, 32.9)	32.5 (30.6, 34.4)	30.7 (28.9, 32.6)	29.1 (27.4, 30.9)	27.4 (25.7, 29.2)	21.3 (19.9, 22.9)	17.6 (16.3, 19)	20.5 (19, 22)	19.6 (18.2, 21)		0.4 (0.4, 0.5)	decreasing	0	*
		Fixation	30 (28.2, 32)	30.4 (28.5, 32.3)	30.3 (28.5, 32.3)	29 (27.2, 30.9)	28.2 (26.4, 30)	27.3 (25.6, 29.1)	24 (22.4, 25.7)	27.2 (25.4, 29)	24.8 (23.2, 26.5)	23.9 (22.2, 25.6)	22.8 (21.2, 24.5)	24.3 (22.7, 26)	26 (24.3, 27.8)	25.5 (23.8, 27.2)	28 (26.3, 29.8)	26.3 (24.6, 28.1)	24.8 (23.1, 26.4)	26.3 (24.6, 28)	26.6 (25, 28.4)	22 (20.5, 23.5)	22 (20.5, 23.6)	22.6 (21.1, 24.2)	23.8 (22.3, 25.4)		0.8 (0.7, 0.9)	decreasing	0.03	*
		PHA	51 (48.6, 53.5)	53 (50.6, 55.6)	48 (45.7, 50.4)	50.3 (47.9, 52.8)	49.3 (47, 51.7)	46 (43.7, 48.3)	40 (37.9, 42.2)	40.3 (38.2, 42.5)	37.4 (35.4, 39.5)	37.5 (35.5, 39.6)	38.1 (36, 40.3)	34.8 (32.9, 36.9)	34.2 (32.3, 36.2)	31 (29.1, 32.9)	28.4 (26.7, 30.2)	27.7 (26, 29.5)	25.7 (24.1, 27.4)	24.6 (23, 26.3)	23.7 (22.1, 25.3)	22.6 (21.1, 24.2)	19.5 (18.1, 21)	19.9 (18.4, 21.3)	18.3 (16.9, 19.7)		0.4 (0.3, 0.4)	decreasing	0	*
		THA	48.6 (46.2, 51)	52.3 (49.8, 54.8)	53.9 (51.4, 56.5)	58.6 (56, 61.2)	58 (55.5, 60.7)	57.9 (55.3, 60.5)	60.5 (57.9, 63.2)	58.7 (56.1, 61.3)	61.1 (58.5, 63.8)	60 (57.4, 62.6)	61.2 (58.6, 64)	61.1 (58.5, 63.8)	65.5 (62.8, 68.3)	61.6 (59, 64.3)	68.9 (66.1, 71.7)	70.5 (67.7, 73.3)	71.2 (68.4, 74)	71.2 (68.5, 74.1)	75.3 (72.5, 78.2)	70.3 (67.6, 73.1)	72.5 (69.8, 75.3)	76.9 (74.1, 79.8)	74.5 (71.7, 77.4)		1.5 (1.4, 1.6)	increasing	0	*
		All	174.2 (169.7, 178.8)	177.5 (172.9, 182.1)	173.7 (169.2, 178.3)	178.4 (173.9, 183)	177.7 (173.2, 182.3)	171.1 (166.7, 175.6)	162.8 (158.5, 167.2)	164 (159.7, 168.4)	159.8 (155.6, 164.2)	155.5 (151.3, 159.8)	157 (152.8, 161.3)	154.2 (150, 158.4)	160.1 (155.9, 164.4)	151.7 (147.6, 155.8)	156.3 (152.2, 160.5)	156.9 (152.8, 161.2)	152.4 (148.3, 156.5)	151.3 (147.2, 155.4)	153 (149, 157.1)	136.2 (132.4, 140.1)	131.6 (127.9, 135.3)	139.8 (136, 143.7)	136.2 (132.4, 140)		0.8 (0.8, 0.8)	decreasing	0	*
	75-84	Conservative	151.9 (146.6, 157.2)	152.3 (147.2, 157.5)	146.7 (141.8, 151.7)	147.7 (143, 152.6)	148.8 (144.1, 153.7)	145.2 (140.5, 149.9)	139.8 (135.3, 144.4)	133.8 (129.4, 138.3)	131.5 (127.1, 136)	127.7 (123.5, 132.1)	131.5 (127.2, 135.9)	113.1 (109.1, 117.2)	113.1 (109.2, 117.2)	114.1 (110.2, 118.2)	112.4 (108.5, 116.4)	107 (103.2, 110.9)	104.1 (100.4, 107.9)	98.1 (94.5, 101.9)	95.2 (91.7, 98.9)	71.3 (68.2, 74.5)	63.7 (60.8, 66.8)	65.8 (62.8, 68.8)	64.3 (61.4, 67.3)		0.4 (0.4, 0.4)	decreasing	0	*
		Fixation	94.9 (90.8, 99.2)	92 (88, 96.1)	88.3 (84.5, 92.2)	86.7 (83, 90.4)	81.8 (78.3, 85.4)	79 (75.6, 82.5)	73.9 (70.6, 77.3)	71.8 (68.6, 75.2)	65.3 (62.3, 68.5)	65.1 (62, 68.2)	64.5 (61.5, 67.6)	61.3 (58.4, 64.3)	63 (60, 66.1)	63.9 (61, 67)	63.2 (60.3, 66.3)	60.9 (58, 63.9)	56.5 (53.7, 59.3)	59.1 (56.3, 62)	60.3 (57.5, 63.3)	52.9 (50.2, 55.6)	53.7 (51, 56.5)	57.1 (54.4, 60)	57.5 (54.7, 60.3)		0.6 (0.6, 0.6)	decreasing	0	*
		PHA	276 (269, 283.2)	289.2 (282.1, 296.4)	291.2 (284.3, 298.2)	295.6 (288.8, 302.5)	298.2 (291.5, 305)	282.3 (275.9, 288.9)	273.8 (267.5, 280.3)	271.1 (264.8, 277.5)	262.4 (256.3, 268.7)	272 (265.8, 278.4)	265 (258.9, 271.3)	264.7 (258.6, 270.9)	265 (258.9, 271.2)	256.4 (250.5, 262.5)	247.3 (241.5, 253.2)	237.7 (232, 243.5)	235.5 (229.9, 241.3)	228.1 (222.6, 233.8)	225.1 (219.6, 230.7)	203.3 (198, 208.7)	202.5 (197.2, 207.9)	212.2 (206.8, 217.6)	208.3 (203, 213.7)		0.8 (0.7, 0.8)	decreasing	0	*
		THA	79.8 (76.1, 83.7)	91.3 (87.4, 95.4)	98.3 (94.3, 102.4)	101.4 (97.4, 105.5)	104.2 (100.2, 108.2)	104.5 (100.6, 108.5)	101.6 (97.8, 105.6)	103.5 (99.6, 107.5)	101.4 (97.6, 105.3)	95 (91.3, 98.8)	90.2 (86.6, 93.8)	93.1 (89.5, 96.8)	88.7 (85.2, 92.3)	89.3 (85.8, 92.9)	94.5 (90.9, 98.2)	96.5 (92.9, 100.2)	96.7 (93.1, 100.4)	100 (96.4, 103.8)	102.6 (98.8, 106.4)	97.8 (94.1, 101.5)	110.2 (106.4, 114.2)	110.7 (106.8, 114.6)	116.7 (112.7, 120.7)		1.5 (1.4, 1.6)	decreasing	0.5
		All	602.7 (592.2, 613.3)	624.8 (614.3, 635.3)	624.5 (614.3, 634.7)	631.4 (621.4, 641.4)	633 (623.2, 642.9)	611 (601.4, 620.6)	589.2 (579.8, 598.6)	580.2 (570.9, 589.5)	560.7 (551.6, 569.8)	559.8 (550.8, 568.9)	551.1 (542.2, 560.2)	532.2 (523.5, 541)	529.8 (521.2, 538.6)	523.8 (515.2, 532.5)	517.4 (508.9, 525.9)	502.1 (493.8, 510.5)	492.8 (484.6, 501.1)	485.4 (477.2, 493.6)	483.2 (475.1, 491.4)	425.2 (417.6, 433)	430.2 (422.5, 438)	445.7 (437.9, 453.6)	446.8 (439, 454.6)		0.7 (0.7, 0.8)	decreasing	0	*
	>85	Conservative	377 (364.2, 390.1)	366.2 (353.6, 379.1)	365.4 (352.6, 378.6)	342.4 (329.6, 355.5)	377.8 (364.4, 391.6)	361.2 (348.6, 374.2)	338.3 (326.6, 350.4)	315.7 (304.7, 327)	308.7 (298.2, 319.6)	289.8 (279.9, 300.1)	281.4 (271.8, 291.3)	276.5 (267.2, 286.1)	265.7 (256.7, 275)	241.8 (233.4, 250.4)	244.8 (236.5, 253.4)	240.4 (232.2, 248.8)	235.5 (227.6, 243.7)	210.4 (203, 218.1)	195.3 (188.2, 202.7)	165.7 (159.2, 172.4)	137 (131.1, 143.1)	133.5 (127.7, 139.5)	131.5 (125.7, 137.4)		0.3 (0.3, 0.4)	decreasing	0	*
		Fixation	244.7 (234.5, 255.3)	236.7 (226.6, 247.2)	213.1 (203.3, 223.2)	214.6 (204.5, 225.1)	213.6 (203.6, 224)	191.6 (182.4, 201.1)	177.4 (168.9, 186.2)	174.9 (166.8, 183.3)	153.8 (146.4, 161.5)	160.4 (153, 168)	150.8 (143.8, 158.1)	148.6 (141.8, 155.6)	146.3 (139.7, 153.2)	148.2 (141.6, 155)	145.3 (138.9, 151.9)	149.6 (143.2, 156.2)	137.3 (131.2, 143.5)	138.9 (132.9, 145.2)	138.2 (132.3, 144.4)	130.2 (124.5, 136.2)	129.9 (124.1, 135.8)	117.6 (112.2, 123.3)	124.4 (118.8, 130.1)		0.5 (0.5, 0.5)	decreasing	0	*
		PHA	717.4 (699.7, 735.5)	718.8 (701.1, 736.8)	722.2 (704, 740.7)	720.6 (702, 739.6)	760.9 (741.8, 780.4)	717.7 (699.8, 735.9)	711.1 (694, 728.5)	705.7 (689.3, 722.5)	672.4 (656.8, 688.3)	691.1 (675.6, 706.8)	682.4 (667.4, 697.7)	684 (669.2, 698.9)	690.4 (675.8, 705.2)	683.3 (669.1, 697.8)	673.5 (659.6, 687.6)	661.4 (647.8, 675.2)	643.3 (630, 656.7)	627.3 (614.3, 640.5)	627.8 (614.9, 640.9)	570 (557.9, 582.4)	580.6 (568.3, 593)	581 (568.7, 593.4)	579.4 (567.2, 591.8)		0.8 (0.8, 0.8)	decreasing	0	*
		THA	92.9 (86.6, 99.5)	105.3 (98.7, 112.3)	115.9 (108.7, 123.4)	118.1 (110.6, 125.9)	125 (117.3, 133)	126.2 (118.8, 134)	131 (123.8, 138.6)	118.3 (111.6, 125.2)	115.5 (109.1, 122.1)	99 (93.3, 105.1)	93.1 (87.6, 98.8)	84.1 (79, 89.5)	78.2 (73.4, 83.3)	83.7 (78.7, 88.8)	77.5 (72.8, 82.3)	74.4 (69.9, 79.1)	67.8 (63.6, 72.2)	59.5 (55.6, 63.6)	58 (54.1, 62)	55.4 (51.7, 59.3)	59.4 (55.5, 63.4)	60.8 (56.9, 64.9)	63.8 (59.8, 67.9)		0.7 (0.6, 0.8)	decreasing	0	*
		All	1432.1 (1407, 1457.5)	1427 (1402, 1452.4)	1416.6 (1391.1, 1442.4)	1395.7 (1369.6, 1422)	1477.3 (1450.6, 1504.3)	1396.7 (1371.7, 1422.1)	1357.8 (1334.1, 1381.8)	1314.6 (1292.1, 1337.4)	1250.4 (1229, 1272)	1240.3 (1219.6, 1261.4)	1207.8 (1187.8, 1228)	1193.2 (1173.7, 1213)	1180.6 (1161.5, 1199.9)	1156.9 (1138.4, 1175.7)	1141 (1122.9, 1159.4)	1125.8 (1108, 1143.7)	1083.9 (1066.7, 1101.3)	1036.2 (1019.5, 1053.1)	1019.4 (1002.9, 1036)	921.3 (905.9, 937)	906.8 (891.5, 922.3)	893 (877.8, 908.3)	899 (883.8, 914.4)		0.6 (0.6, 0.6)	decreasing	0	*
	All	Conservative	29.5 (28.9, 30.2)	29.3 (28.7, 29.9)	28.8 (28.2, 29.4)	28 (27.4, 28.6)	29.6 (29, 30.2)	29.5 (28.9, 30.2)	28.7 (28.1, 29.4)	27.7 (27.1, 28.3)	27.6 (27, 28.2)	26.8 (26.2, 27.3)	27.2 (26.6, 27.8)	25.8 (25.2, 26.4)	25.7 (25.1, 26.2)	25.2 (24.7, 25.8)	25.5 (25, 26.1)	25.3 (24.8, 25.9)	25.1 (24.6, 25.7)	23.3 (22.7, 23.8)	22.4 (21.9, 23)	17.9 (17.4, 18.3)	15.4 (15, 15.8)	16.2 (15.7, 16.6)	16 (15.6, 16.5)		0.5 (0.5, 0.6)	decreasing	0	*
		Fixation	20.7 (20.2, 21.2)	20.2 (19.7, 20.7)	19.5 (19, 20)	19.3 (18.9, 19.9)	18.7 (18.3, 19.2)	18.4 (17.9, 18.9)	17.4 (16.9, 17.8)	17.7 (17.2, 18.2)	16.4 (16, 16.9)	17 (16.6, 17.5)	16.7 (16.2, 17.1)	16.9 (16.4, 17.3)	17.1 (16.7, 17.6)	17.6 (17.1, 18)	18.2 (17.7, 18.6)	18.4 (17.9, 18.9)	17.3 (16.9, 17.8)	18.1 (17.6, 18.6)	18.4 (18, 18.9)	16.4 (15.9, 16.8)	16.6 (16.1, 17)	16.7 (16.3, 17.2)	17.6 (17.2, 18.1)		0.9 (0.8, 0.9)	decreasing	0.11
		PHA	47.4 (46.6, 48.2)	49.4 (48.6, 50.2)	49.3 (48.5, 50.1)	49.7 (48.9, 50.5)	51.4 (50.6, 52.2)	50.3 (49.5, 51.1)	50.2 (49.4, 51)	51.1 (50.3, 51.9)	49.9 (49.1, 50.6)	52.4 (51.6, 53.2)	52.6 (51.8, 53.4)	53.3 (52.5, 54.1)	54.5 (53.6, 55.3)	54.4 (53.6, 55.2)	54.2 (53.4, 55)	53.8 (53, 54.6)	53.5 (52.7, 54.3)	52.6 (51.8, 53.4)	52.8 (52, 53.7)	48.7 (47.9, 49.5)	49 (48.2, 49.8)	50.6 (49.8, 51.4)	50.4 (49.6, 51.2)		1.1 (1, 1.1)	increasing	0.27
		THA	16 (15.6, 16.5)	18 (17.5, 18.4)	19.2 (18.7, 19.7)	20.6 (20.1, 21.1)	21.4 (20.9, 21.9)	21.9 (21.4, 22.4)	22.2 (21.7, 22.7)	21.8 (21.3, 22.3)	22.3 (21.8, 22.8)	21.2 (20.6, 21.7)	21 (20.5, 21.5)	21.2 (20.7, 21.7)	21.2 (20.7, 21.7)	21.2 (20.6, 21.7)	22.8 (22.3, 23.4)	23.2 (22.7, 23.8)	23.5 (23, 24)	23.5 (23, 24.1)	24.7 (24.2, 25.3)	23.4 (22.9, 24)	25.5 (24.9, 26.1)	26.6 (26, 27.2)	27.4 (26.9, 28)		1.7 (1.7, 1.8)	increasing	0	*
		All	113.7 (112.5, 114.9)	116.9 (115.6, 118.1)	116.8 (115.6, 118)	117.7 (116.5, 118.9)	121.1 (119.9, 122.4)	120.1 (118.9, 121.4)	118.5 (117.3, 119.8)	118.2 (117, 119.5)	116.2 (115, 117.4)	117.3 (116.1, 118.6)	117.4 (116.2, 118.6)	117.2 (116, 118.4)	118.5 (117.3, 119.7)	118.4 (117.2, 119.6)	120.7 (119.5, 121.9)	120.7 (119.5, 122)	119.5 (118.2, 120.7)	117.4 (116.2, 118.6)	118.4 (117.2, 119.6)	106.4 (105.2, 107.6)	106.4 (105.3, 107.6)	110.1 (108.9, 111.3)	111.5 (110.3, 112.7)		1 (1, 1)	decreasing	0.27
Sex	Age class	Treatment	2001	2002	2003	2004	2005	2006	2007	2008	2009	2010	2011	2012	2013	2014	2015	2016	2017	2018	2019	2020	2021	2022	2023		IRR	Trend	p-value	Significance
Males	<45	Conservative	3 (2.7, 3.3)	2.8 (2.6, 3.1)	2.8 (2.5, 3)	2.7 (2.4, 2.9)	2.3 (2.1, 2.5)	2.3 (2, 2.5)	2.3 (2, 2.5)	1.9 (1.7, 2.1)	1.7 (1.5, 1.9)	1.5 (1.3, 1.7)	1.2 (1, 1.4)	1 (0.8, 1.1)	1.1 (0.9, 1.3)	1 (0.8, 1.1)	0.9 (0.8, 1.1)	0.9 (0.8, 1.1)	0.9 (0.8, 1.1)	0.7 (0.6, 0.9)	0.9 (0.8, 1.1)	0.5 (0.4, 0.6)	0.7 (0.5, 0.8)	0.6 (0.5, 0.7)	0.5 (0.4, 0.6)		0.2 (0.1, 0.2)	decreasing	0	*
		Fixation	3 (2.8, 3.3)	3 (2.8, 3.3)	3.3 (3, 3.6)	3.2 (2.9, 3.5)	3 (2.7, 3.2)	3.3 (3, 3.6)	3 (2.8, 3.3)	3.1 (2.9, 3.4)	2.8 (2.6, 3.1)	2.6 (2.4, 2.9)	2.7 (2.5, 3)	2.5 (2.3, 2.8)	2.7 (2.4, 2.9)	2.6 (2.3, 2.8)	2.2 (2, 2.5)	2.3 (2.1, 2.5)	2.4 (2.2, 2.7)	2.4 (2.1, 2.6)	2.2 (1.9, 2.4)	1.8 (1.6, 2.1)	2.1 (1.9, 2.4)	2.4 (2.1, 2.6)	2.4 (2.2, 2.7)		0.8 (0.7, 0.9)	decreasing	0	*
		PHA	0.1 (0.1, 0.2)	0.1 (0, 0.1)	0.1 (0.1, 0.2)	0.1 (0, 0.1)	0.1 (0.1, 0.2)	0.1 (0.1, 0.1)	0.1 (0.1, 0.2)	0 (0, 0.1)	0.1 (0.1, 0.2)	0.1 (0.1, 0.2)	0.1 (0, 0.1)	0.1 (0, 0.1)	0.1 (0, 0.1)	0 (0, 0.1)	0 (0, 0.1)	0.1 (0, 0.1)	0.1 (0, 0.1)	0.1 (0, 0.1)	0 (0, 0.1)	0 (0, 0.1)	0 (0, 0)	0 (0, 0)	0 (0, 0.1)		0.3 (0.1, 0.7)	decreasing	0	*
		THA	0.1 (0.1, 0.2)	0.2 (0.1, 0.3)	0.2 (0.2, 0.3)	0.3 (0.2, 0.3)	0.2 (0.2, 0.3)	0.3 (0.3, 0.4)	0.3 (0.3, 0.4)	0.3 (0.3, 0.4)	0.2 (0.2, 0.3)	0.3 (0.3, 0.4)	0.3 (0.2, 0.4)	0.4 (0.3, 0.5)	0.4 (0.3, 0.5)	0.3 (0.2, 0.4)	0.4 (0.3, 0.5)	0.4 (0.3, 0.5)	0.4 (0.3, 0.5)	0.4 (0.3, 0.5)	0.4 (0.3, 0.6)	0.3 (0.2, 0.4)	0.4 (0.3, 0.5)	0.5 (0.4, 0.6)	0.5 (0.4, 0.6)		3.2 (2, 5.2)	increasing	0.01	*
		All	6.3 (5.9, 6.7)	6.1 (5.7, 6.5)	6.4 (6, 6.8)	6.2 (5.8, 6.6)	5.6 (5.2, 6)	6 (5.6, 6.4)	5.7 (5.4, 6.1)	5.4 (5.1, 5.8)	4.9 (4.5, 5.2)	4.5 (4.2, 4.9)	4.3 (4, 4.6)	3.9 (3.6, 4.2)	4.2 (3.9, 4.5)	3.9 (3.6, 4.2)	3.6 (3.3, 3.9)	3.7 (3.4, 4)	3.9 (3.6, 4.2)	3.5 (3.2, 3.8)	3.5 (3.2, 3.9)	2.7 (2.4, 2.9)	3.2 (2.9, 3.5)	3.4 (3.1, 3.7)	3.4 (3.1, 3.7)		0.5 (0.5, 0.6)	decreasing	0	*
	45-54	Conservative	4.6 (4, 5.3)	4.3 (3.7, 5)	3.8 (3.2, 4.5)	3.5 (3, 4.2)	4.2 (3.6, 4.9)	4.2 (3.6, 4.9)	4.3 (3.7, 5)	3.6 (3, 4.2)	3.4 (2.8, 4)	2.9 (2.4, 3.4)	3.3 (2.8, 3.9)	2.9 (2.5, 3.5)	2.8 (2.4, 3.3)	2.3 (1.9, 2.8)	2.8 (2.3, 3.3)	2.3 (1.9, 2.8)	2.7 (2.3, 3.2)	2.3 (1.9, 2.7)	2.3 (1.9, 2.8)	1.5 (1.2, 1.9)	1.7 (1.4, 2.1)	1.4 (1.1, 1.8)	2 (1.6, 2.4)		0.4 (0.3, 0.5)	decreasing	0	*
		Fixation	6.2 (5.5, 7.1)	6.9 (6.1, 7.8)	6.6 (5.8, 7.4)	6.2 (5.5, 7.1)	7.3 (6.4, 8.2)	6.8 (6, 7.7)	6.9 (6.1, 7.7)	7.5 (6.7, 8.4)	6.1 (5.4, 6.9)	6.6 (5.9, 7.4)	7.6 (6.8, 8.4)	7.4 (6.6, 8.2)	7.7 (6.9, 8.5)	7.5 (6.7, 8.3)	8.5 (7.7, 9.3)	6.9 (6.2, 7.7)	7.6 (6.8, 8.4)	6.8 (6.1, 7.6)	7 (6.2, 7.7)	6.3 (5.6, 7)	6.2 (5.5, 6.9)	7 (6.3, 7.8)	6.1 (5.4, 6.8)		1 (0.8, 1.2)	increasing	0.11
		PHA	1 (0.7, 1.3)	0.9 (0.6, 1.2)	0.7 (0.5, 1)	0.6 (0.4, 0.9)	0.6 (0.4, 0.9)	0.7 (0.5, 1)	0.8 (0.6, 1.1)	0.5 (0.4, 0.8)	0.5 (0.3, 0.8)	0.5 (0.3, 0.8)	0.6 (0.4, 0.9)	0.6 (0.4, 0.8)	0.7 (0.5, 1)	0.7 (0.5, 1)	0.7 (0.5, 0.9)	0.4 (0.3, 0.7)	0.4 (0.2, 0.6)	0.5 (0.3, 0.7)	0.4 (0.3, 0.6)	0.3 (0.1, 0.4)	0.3 (0.2, 0.5)	0.3 (0.1, 0.4)	0.3 (0.2, 0.5)		0.3 (0.2, 0.5)	decreasing	0	*
		THA	1.6 (1.3, 2.1)	1.7 (1.3, 2.2)	1.4 (1.1, 1.9)	2.4 (1.9, 2.9)	2.5 (2.1, 3.1)	2.4 (1.9, 2.9)	2.2 (1.8, 2.7)	3.2 (2.7, 3.8)	3.1 (2.6, 3.7)	2.6 (2.2, 3.1)	3.2 (2.7, 3.8)	3.4 (2.9, 3.9)	3.2 (2.7, 3.7)	3.4 (2.9, 4)	4 (3.4, 4.6)	4.2 (3.6, 4.8)	4.4 (3.8, 5)	4.7 (4.1, 5.4)	4.1 (3.5, 4.7)	4.5 (4, 5.2)	5.7 (5, 6.4)	5.1 (4.4, 5.7)	5.2 (4.6, 5.9)		3.2 (2.4, 4.3)	increasing	0	*
		All	13.4 (12.3, 14.7)	13.8 (12.6, 15)	12.5 (11.4, 13.7)	12.7 (11.6, 13.9)	14.7 (13.5, 15.9)	14.1 (13, 15.4)	14.2 (13, 15.4)	14.8 (13.7, 16.1)	13.1 (12, 14.2)	12.6 (11.6, 13.8)	14.7 (13.6, 15.9)	14.3 (13.2, 15.4)	14.4 (13.3, 15.5)	14 (12.9, 15.1)	15.9 (14.8, 17.1)	13.9 (12.9, 15)	15.1 (14, 16.2)	14.3 (13.2, 15.4)	13.8 (12.7, 14.8)	12.6 (11.6, 13.6)	13.9 (12.8, 14.9)	13.8 (12.8, 14.9)	13.5 (12.5, 14.6)		1 (0.9, 1.1)	increasing	0.11
	55-64	Conservative	7.8 (6.9, 8.9)	7.7 (6.8, 8.7)	8.1 (7.2, 9.1)	7.7 (6.8, 8.6)	6.5 (5.6, 7.4)	7.1 (6.3, 8.1)	6.2 (5.4, 7)	5.8 (5, 6.6)	7.2 (6.3, 8.1)	6.1 (5.3, 6.9)	6 (5.2, 6.8)	6.3 (5.5, 7.1)	4.4 (3.8, 5.2)	5.6 (4.9, 6.4)	6.2 (5.4, 7)	5.2 (4.5, 6)	5.4 (4.7, 6.2)	5.3 (4.6, 6)	5.1 (4.4, 5.8)	4.2 (3.6, 4.9)	3.3 (2.8, 3.9)	4.1 (3.5, 4.7)	4.2 (3.6, 4.8)		0.5 (0.4, 0.6)	decreasing	0	*
		Fixation	9.2 (8.2, 10.2)	7.5 (6.6, 8.5)	8 (7, 9)	8.1 (7.2, 9.1)	8.5 (7.5, 9.5)	9.1 (8.1, 10.1)	7.7 (6.9, 8.7)	7.9 (7.1, 8.9)	8.4 (7.5, 9.4)	8.4 (7.5, 9.4)	8 (7.1, 9)	7.7 (6.9, 8.7)	7.9 (7, 8.8)	8.4 (7.5, 9.4)	9.3 (8.3, 10.3)	8.9 (8, 9.9)	9.2 (8.2, 10.2)	8.5 (7.6, 9.5)	8.1 (7.3, 9)	7.4 (6.6, 8.3)	6.4 (5.6, 7.2)	8.3 (7.5, 9.2)	7.7 (6.9, 8.5)		0.8 (0.7, 1)	decreasing	0.5
		PHA	3.5 (2.9, 4.2)	3.6 (3, 4.3)	3.1 (2.6, 3.8)	3.5 (2.9, 4.2)	3.3 (2.7, 3.9)	3.2 (2.6, 3.8)	2.8 (2.3, 3.4)	3.2 (2.7, 3.9)	2.3 (1.9, 2.9)	2.7 (2.2, 3.2)	3 (2.5, 3.6)	2.6 (2.1, 3.1)	2.2 (1.8, 2.8)	2.2 (1.8, 2.7)	2.4 (2, 3)	1.9 (1.5, 2.4)	2.3 (1.9, 2.8)	2.1 (1.6, 2.6)	1.8 (1.4, 2.3)	1.3 (1, 1.7)	1.5 (1.2, 1.9)	1.6 (1.2, 2)	1.3 (1, 1.6)		0.4 (0.3, 0.5)	decreasing	0	*
		THA	4.9 (4.2, 5.7)	5.2 (4.5, 6)	5.9 (5.2, 6.8)	7.3 (6.4, 8.2)	6.9 (6, 7.8)	7.3 (6.4, 8.3)	6.3 (5.5, 7.1)	7.2 (6.4, 8.2)	7.1 (6.3, 8)	7.6 (6.7, 8.5)	8.2 (7.3, 9.2)	8.3 (7.4, 9.3)	8.4 (7.5, 9.3)	9.6 (8.6, 10.7)	9.9 (9, 11)	10.3 (9.3, 11.4)	11.3 (10.2, 12.4)	10.9 (9.9, 11.9)	12.1 (11, 13.2)	11.8 (10.8, 12.9)	13.7 (12.7, 14.9)	12.9 (11.8, 14)	14.1 (13, 15.2)		2.9 (2.4, 3.4)	increasing	0	*
		All	25.4 (23.7, 27.2)	24 (22.3, 25.7)	25.1 (23.5, 26.9)	26.6 (24.9, 28.4)	25.1 (23.4, 26.8)	26.7 (25, 28.4)	23 (21.5, 24.7)	24.2 (22.6, 25.9)	25 (23.4, 26.7)	24.7 (23.2, 26.4)	25.2 (23.6, 26.9)	24.9 (23.3, 26.6)	22.9 (21.4, 24.5)	25.8 (24.2, 27.5)	27.9 (26.2, 29.6)	26.3 (24.7, 28)	28.2 (26.5, 29.9)	26.7 (25.1, 28.4)	27.1 (25.5, 28.7)	24.8 (23.3, 26.3)	24.9 (23.4, 26.4)	26.8 (25.3, 28.4)	27.2 (25.7, 28.8)		1.1 (1, 1.2)	increasing	0.11
	65-74	Conservative	21 (19.3, 22.8)	20.6 (19, 22.4)	20.2 (18.5, 21.9)	20 (18.4, 21.7)	20.7 (19.1, 22.5)	20.2 (18.6, 22)	19.7 (18.2, 21.4)	18.5 (17, 20.1)	18.4 (16.9, 20)	18.2 (16.6, 19.8)	17.4 (16, 19)	16 (14.6, 17.5)	16.1 (14.7, 17.6)	15.1 (13.7, 16.5)	15.8 (14.5, 17.3)	16 (14.6, 17.5)	14.7 (13.4, 16.1)	12.2 (11, 13.4)	12.6 (11.4, 13.9)	9.5 (8.5, 10.6)	8.9 (7.9, 10)	8.8 (7.8, 9.8)	8.4 (7.5, 9.5)		0.4 (0.3, 0.5)	decreasing	0	*
		Fixation	15.1 (13.7, 16.7)	14.5 (13.1, 16)	13.6 (12.3, 15.1)	13.4 (12.1, 14.8)	12.4 (11.2, 13.8)	13.4 (12.1, 14.8)	11 (9.8, 12.3)	11.5 (10.3, 12.8)	11.5 (10.3, 12.8)	11.2 (10.1, 12.5)	10.7 (9.6, 12)	11.2 (10, 12.5)	11.6 (10.4, 12.8)	10.9 (9.8, 12.1)	12.2 (11, 13.5)	11.9 (10.7, 13.1)	11.4 (10.2, 12.6)	11.1 (9.9, 12.3)	11.1 (10, 12.3)	9.9 (8.8, 11)	10.1 (9.1, 11.3)	11.1 (10, 12.3)	12 (10.9, 13.2)		0.8 (0.7, 0.9)	decreasing	0.03	*
		PHA	21.2 (19.5, 23)	21.9 (20.2, 23.8)	19.7 (18.1, 21.4)	22.6 (20.9, 24.4)	20.7 (19.1, 22.5)	19.9 (18.3, 21.6)	18 (16.5, 19.6)	19 (17.4, 20.6)	16.7 (15.3, 18.3)	18.4 (16.9, 20)	19.5 (18, 21.2)	17.9 (16.4, 19.5)	15.5 (14.1, 16.9)	16.6 (15.2, 18.1)	13.7 (12.4, 15.1)	12.9 (11.7, 14.2)	14.3 (13, 15.7)	12.6 (11.4, 13.8)	11.6 (10.5, 12.9)	11.2 (10, 12.4)	10.9 (9.9, 12.1)	10.9 (9.8, 12.1)	11.1 (10, 12.3)		0.5 (0.5, 0.6)	decreasing	0	*
		THA	14.2 (12.8, 15.7)	15.8 (14.4, 17.4)	15.7 (14.2, 17.2)	19.2 (17.7, 20.9)	19.1 (17.6, 20.8)	20.1 (18.5, 21.8)	19.8 (18.2, 21.5)	18.7 (17.2, 20.3)	19.8 (18.2, 21.5)	21.7 (20, 23.4)	21.4 (19.7, 23.1)	22 (20.4, 23.7)	22.4 (20.8, 24.2)	23 (21.4, 24.8)	24.8 (23.1, 26.6)	24.4 (22.7, 26.2)	24.3 (22.6, 26.1)	24.2 (22.5, 26)	27.3 (25.5, 29.1)	27.1 (25.4, 29)	28.2 (26.5, 30.1)	30.6 (28.7, 32.5)	29.9 (28, 31.8)		2.1 (1.9, 2.4)	increasing	0	*
		All	71.5 (68.3, 74.8)	72.9 (69.7, 76.2)	69.2 (66.1, 72.4)	75.3 (72.1, 78.6)	73.1 (69.9, 76.3)	73.7 (70.6, 76.9)	68.6 (65.6, 71.6)	67.7 (64.7, 70.8)	66.5 (63.5, 69.5)	69.5 (66.5, 72.6)	69 (66, 72.1)	67.1 (64.2, 70.1)	65.6 (62.7, 68.5)	65.6 (62.8, 68.5)	66.6 (63.7, 69.5)	65.2 (62.4, 68.1)	64.7 (61.9, 67.6)	60 (57.3, 62.7)	62.6 (59.9, 65.4)	57.6 (55.1, 60.3)	58.2 (55.7, 60.9)	61.4 (58.8, 64.1)	61.5 (58.8, 64.2)		0.9 (0.8, 0.9)	decreasing	0	*
	75-84	Conservative	84.6 (79.7, 89.7)	76 (71.5, 80.8)	85.8 (81.1, 90.7)	84.1 (79.6, 88.8)	87.1 (82.6, 91.8)	81 (76.8, 85.5)	80.8 (76.6, 85.2)	78 (73.9, 82.3)	74.6 (70.6, 78.7)	70.4 (66.5, 74.3)	72.1 (68.3, 76.1)	64.7 (61.1, 68.4)	64.6 (61, 68.3)	60.8 (57.4, 64.3)	59.2 (55.9, 62.6)	58 (54.8, 61.4)	56.3 (53.1, 59.6)	50.4 (47.4, 53.5)	48.8 (45.9, 51.9)	37.2 (34.7, 39.9)	32.3 (30, 34.8)	32.6 (30.3, 35.1)	31.1 (28.8, 33.5)		0.4 (0.3, 0.4)	decreasing	0	*
		Fixation	41.7 (38.3, 45.3)	44 (40.6, 47.7)	42.5 (39.2, 45.9)	40.1 (37, 43.4)	39.9 (36.9, 43.1)	37.8 (34.9, 40.8)	33.3 (30.7, 36.2)	34.2 (31.5, 37)	31.7 (29.1, 34.4)	33 (30.4, 35.8)	31.3 (28.8, 34)	32.2 (29.6, 34.8)	31.4 (28.9, 34)	31.8 (29.4, 34.4)	30.9 (28.6, 33.4)	29.8 (27.5, 32.2)	28.2 (25.9, 30.5)	26.6 (24.4, 28.8)	27.8 (25.6, 30.1)	24.9 (22.8, 27.1)	24.5 (22.4, 26.6)	26 (23.9, 28.3)	27.5 (25.4, 29.8)		0.7 (0.6, 0.7)	decreasing	0	*
		PHA	115.9 (110.2, 121.9)	125.6 (119.8, 131.7)	121.3 (115.7, 127)	128.7 (123, 134.5)	131.3 (125.7, 137)	130.6 (125.1, 136.2)	123 (117.8, 128.4)	123.7 (118.5, 129.1)	120.7 (115.6, 125.9)	127.9 (122.7, 133.2)	122.4 (117.4, 127.6)	126 (121, 131.2)	122.5 (117.6, 127.6)	124.5 (119.6, 129.5)	121.1 (116.4, 126)	115.3 (110.7, 120)	115 (110.5, 119.7)	109.1 (104.7, 113.6)	112.1 (107.6, 116.7)	96.8 (92.7, 101)	105.3 (101, 109.8)	104 (99.8, 108.4)	101.9 (97.8, 106.2)		0.9 (0.8, 0.9)	decreasing	0.01	*
		THA	29.8 (27, 32.9)	35.1 (32.1, 38.3)	41.7 (38.5, 45.1)	41 (37.9, 44.3)	40.9 (37.8, 44.1)	47.5 (44.3, 51)	43 (40, 46.3)	45.8 (42.7, 49.1)	42.1 (39.1, 45.2)	44.4 (41.4, 47.6)	41.7 (38.8, 44.8)	39.4 (36.7, 42.4)	39.1 (36.3, 42)	39.3 (36.6, 42.2)	43.4 (40.6, 46.4)	39.1 (36.4, 41.8)	42.1 (39.4, 45)	42.1 (39.4, 45)	45.8 (42.9, 48.7)	44.5 (41.7, 47.4)	49.1 (46.1, 52.1)	48.2 (45.3, 51.2)	47.2 (44.4, 50.2)		1.6 (1.4, 1.8)	increasing	0.11
		All	272 (263.1, 281)	280.8 (272, 289.8)	291.2 (282.5, 300.1)	293.9 (285.4, 302.6)	299.1 (290.7, 307.8)	296.9 (288.6, 305.3)	280.2 (272.3, 288.3)	281.7 (273.8, 289.8)	269 (261.4, 276.8)	275.7 (268, 283.4)	267.6 (260.2, 275.2)	262.3 (255, 269.7)	257.6 (250.4, 264.9)	256.4 (249.4, 263.6)	254.7 (247.8, 261.8)	242.1 (235.5, 248.9)	241.6 (235, 248.4)	228.1 (221.7, 234.7)	234.4 (228, 241.1)	203.4 (197.3, 209.5)	211.2 (205, 217.4)	210.9 (204.8, 217.1)	207.8 (201.8, 213.9)		0.8 (0.7, 0.8)	decreasing	0	*
	>85	Conservative	260.3 (244.3, 277.2)	254.8 (238.9, 271.5)	288.1 (270.7, 306.3)	260.7 (243.6, 278.6)	295.4 (277.2, 314.5)	276.9 (259.8, 294.8)	258.8 (243, 275.4)	261.9 (246.6, 278)	257.7 (242.9, 273.2)	234.1 (220.5, 248.4)	244.4 (230.9, 258.5)	232.5 (219.7, 245.9)	231.9 (219.4, 245)	225.3 (213.2, 237.9)	199.4 (188.3, 210.9)	201.8 (190.9, 213.2)	187.9 (177.6, 198.6)	164.2 (154.7, 174.2)	170 (160.5, 179.9)	130.2 (122.1, 138.7)	104.9 (97.7, 112.5)	114.9 (107.5, 122.8)	107.7 (100.6, 115.3)		0.4 (0.4, 0.5)	decreasing	0	*
		Fixation	126.8 (115.7, 138.7)	121.7 (110.8, 133.4)	119.5 (108.5, 131.4)	109.8 (98.8, 121.6)	121.6 (110.1, 134)	111.7 (101, 123.2)	99.8 (90.1, 110.3)	101.8 (92.4, 112)	94.2 (85.4, 103.7)	96.6 (87.9, 105.8)	98.8 (90.3, 107.9)	98.8 (90.5, 107.6)	95.2 (87.3, 103.7)	96.2 (88.4, 104.5)	98.8 (91, 107)	97.3 (89.8, 105.3)	91.7 (84.6, 99.3)	94.7 (87.5, 102.2)	87.7 (80.9, 94.8)	78.1 (71.9, 84.8)	72.6 (66.6, 78.9)	76.2 (70.2, 82.7)	81 (74.8, 87.5)		0.6 (0.6, 0.7)	decreasing	0	*
		PHA	422.8 (402.2, 444.1)	399.9 (379.9, 420.8)	463.5 (441.3, 486.5)	464 (441, 487.8)	483 (459.6, 507.3)	494.8 (471.9, 518.5)	454.2 (433.1, 476)	489.2 (468, 511)	474.3 (454.1, 495.2)	517.1 (496.6, 538.2)	526.2 (506.2, 546.7)	514.9 (495.7, 534.7)	515 (496.2, 534.4)	503.1 (484.9, 521.8)	527.2 (509, 545.9)	512.9 (495.3, 530.9)	508.6 (491.5, 526.2)	478.1 (461.7, 494.8)	485.7 (469.5, 502.2)	434.4 (419.4, 449.8)	449 (433.9, 464.5)	441.6 (426.7, 456.8)	433.1 (418.6, 448)		1 (1, 1.1)	increasing	0.5
		THA	53.4 (46.4, 61.3)	68.3 (60.3, 77.2)	79.4 (70.5, 89.2)	80.7 (71.3, 90.8)	86.9 (77.2, 97.5)	91.6 (82, 102.1)	96.6 (87.1, 106.9)	88.3 (79.5, 97.8)	82.4 (74.2, 91.3)	85.9 (77.8, 94.7)	67.1 (60.1, 74.6)	67.5 (60.7, 74.9)	61 (54.7, 67.8)	60.4 (54.3, 67.1)	69.2 (62.8, 76.1)	57.1 (51.4, 63.3)	58.4 (52.7, 64.5)	53 (47.7, 58.7)	56 (50.6, 61.7)	41.7 (37.2, 46.6)	48.9 (44, 54.1)	52.8 (47.8, 58.2)	49.8 (45, 55)		0.9 (0.8, 1.1)	decreasing	0.01	*
		All	863.3 (833.8, 893.6)	844.8 (815.5, 874.9)	950.5 (918.5, 983.2)	915.1 (882.7, 948.3)	986.8 (953.2, 1021.4)	975 (942.6, 1008.1)	909.4 (879.5, 940.2)	941.2 (911.8, 971.4)	908.7 (880.6, 937.4)	933.7 (906.1, 961.9)	936.5 (909.7, 963.8)	913.7 (888.1, 940)	903.1 (878.1, 928.6)	885.1 (860.9, 909.8)	894.5 (870.7, 918.8)	869.1 (846.1, 892.4)	846.6 (824.4, 869.1)	789.9 (768.9, 811.4)	799.3 (778.5, 820.5)	684.4 (665.6, 703.7)	675.4 (656.8, 694.3)	685.6 (667, 704.5)	671.6 (653.5, 690.1)		0.8 (0.7, 0.8)	decreasing	0.03	*
	All	Conservative	12.8 (12.4, 13.2)	12.3 (11.9, 12.7)	13.2 (12.7, 13.6)	12.5 (12.1, 12.9)	13.1 (12.6, 13.5)	12.9 (12.5, 13.3)	12.9 (12.4, 13.3)	12.5 (12.1, 13)	12.5 (12.1, 13)	11.9 (11.5, 12.3)	12.3 (11.9, 12.7)	11.7 (11.3, 12.1)	11.7 (11.3, 12.1)	11.6 (11.2, 12)	11.5 (11.1, 11.9)	11.6 (11.2, 12)	11.4 (11, 11.8)	10.1 (9.8, 10.5)	10.5 (10.1, 10.9)	8.1 (7.8, 8.4)	7.1 (6.8, 7.4)	7.5 (7.2, 7.9)	7.4 (7.1, 7.7)		0.6 (0.5, 0.6)	decreasing	0	*
		Fixation	8.8 (8.5, 9.2)	8.8 (8.4, 9.1)	8.8 (8.5, 9.2)	8.5 (8.1, 8.8)	8.6 (8.3, 9)	8.8 (8.5, 9.2)	8 (7.7, 8.4)	8.4 (8.1, 8.8)	8 (7.6, 8.3)	8.1 (7.8, 8.5)	8.3 (8, 8.7)	8.4 (8.1, 8.8)	8.6 (8.3, 8.9)	8.7 (8.4, 9.1)	9.1 (8.8, 9.4)	8.8 (8.5, 9.2)	8.9 (8.6, 9.3)	8.7 (8.4, 9)	8.6 (8.3, 9)	7.8 (7.5, 8.1)	7.7 (7.4, 8.1)	8.7 (8.4, 9)	8.9 (8.6, 9.2)		1 (1, 1.1)	increasing	0.5
		PHA	13.8 (13.4, 14.3)	14.2 (13.8, 14.7)	14.6 (14.2, 15.1)	15.2 (14.7, 15.7)	15.6 (15.1, 16.1)	16.2 (15.7, 16.7)	15.7 (15.2, 16.1)	16.8 (16.3, 17.2)	16.6 (16.1, 17)	18.4 (17.9, 18.9)	19 (18.5, 19.5)	19.5 (19, 20)	19.5 (19, 20)	20.2 (19.7, 20.7)	20.9 (20.4, 21.5)	20.8 (20.2, 21.3)	21.4 (20.9, 22)	20.5 (20, 21)	21.3 (20.8, 21.8)	19.3 (18.8, 19.8)	20.6 (20.1, 21.1)	20.8 (20.3, 21.3)	20.9 (20.3, 21.4)		1.5 (1.5, 1.6)	increasing	0	*
		THA	4.4 (4.1, 4.6)	5.1 (4.9, 5.4)	5.7 (5.5, 6)	6.4 (6.1, 6.7)	6.5 (6.2, 6.8)	7.3 (7, 7.6)	7.1 (6.8, 7.4)	7.4 (7.1, 7.7)	7.2 (6.9, 7.5)	7.8 (7.5, 8.1)	7.6 (7.2, 7.9)	7.7 (7.4, 8)	7.7 (7.4, 8)	8.1 (7.8, 8.4)	9.1 (8.7, 9.4)	8.7 (8.4, 9)	9.3 (8.9, 9.6)	9.2 (8.9, 9.6)	10.1 (9.8, 10.5)	9.8 (9.5, 10.2)	11.1 (10.7, 11.5)	11.4 (11, 11.8)	11.5 (11.1, 11.9)		2.6 (2.5, 2.8)	increasing	0	*
		All	39.8 (39.1, 40.6)	40.5 (39.7, 41.2)	42.3 (41.6, 43.1)	42.6 (41.8, 43.4)	43.8 (43, 44.5)	45.2 (44.4, 46)	43.6 (42.9, 44.4)	45.1 (44.4, 45.9)	44.3 (43.5, 45.1)	46.2 (45.5, 47)	47.2 (46.4, 48)	47.3 (46.5, 48.1)	47.6 (46.8, 48.4)	48.5 (47.8, 49.4)	50.6 (49.8, 51.4)	49.9 (49.1, 50.7)	51 (50.2, 51.8)	48.6 (47.8, 49.4)	50.5 (49.7, 51.4)	45.1 (44.3, 45.8)	46.5 (45.7, 47.3)	48.4 (47.6, 49.2)	48.7 (47.9, 49.5)		1.2 (1.2, 1.3)	increasing	0.01	*
Sex	Age class	Treatment	2001	2002	2003	2004	2005	2006	2007	2008	2009	2010	2011	2012	2013	2014	2015	2016	2017	2018	2019	2020	2021	2022	2023		IRR	Trend	p-value	Significance
All	<45	Conservative	2 (1.9, 2.2)	2 (1.8, 2.1)	1.9 (1.8, 2.1)	1.8 (1.7, 2)	1.6 (1.5, 1.8)	1.5 (1.4, 1.7)	1.5 (1.4, 1.7)	1.3 (1.2, 1.4)	1.2 (1, 1.3)	1 (0.9, 1.1)	0.9 (0.8, 1)	0.7 (0.6, 0.8)	0.7 (0.7, 0.8)	0.7 (0.6, 0.8)	0.7 (0.6, 0.8)	0.6 (0.5, 0.7)	0.7 (0.6, 0.8)	0.5 (0.4, 0.6)	0.6 (0.5, 0.7)	0.3 (0.3, 0.4)	0.4 (0.4, 0.5)	0.4 (0.3, 0.5)	0.4 (0.3, 0.4)		0.2 (0.1, 0.2)	decreasing	0	*
		Fixation	2.2 (2, 2.4)	2 (1.9, 2.2)	2.2 (2.1, 2.4)	2.2 (2.1, 2.4)	2.1 (1.9, 2.2)	2.2 (2, 2.4)	2.1 (1.9, 2.2)	2 (1.9, 2.2)	1.9 (1.7, 2)	1.8 (1.7, 2)	1.8 (1.7, 2)	1.8 (1.6, 1.9)	1.8 (1.7, 2)	1.8 (1.6, 1.9)	1.5 (1.4, 1.7)	1.6 (1.4, 1.7)	1.6 (1.5, 1.8)	1.6 (1.5, 1.8)	1.5 (1.4, 1.7)	1.3 (1.1, 1.4)	1.4 (1.3, 1.6)	1.6 (1.4, 1.7)	1.6 (1.4, 1.7)		0.7 (0.6, 0.8)	decreasing	0	*
		PHA	0.1 (0.1, 0.1)	0.1 (0.1, 0.1)	0.1 (0.1, 0.1)	0.1 (0, 0.1)	0.1 (0.1, 0.1)	0.1 (0.1, 0.1)	0.1 (0.1, 0.1)	0.1 (0, 0.1)	0.1 (0.1, 0.1)	0.1 (0.1, 0.1)	0 (0, 0.1)	0.1 (0, 0.1)	0.1 (0, 0.1)	0 (0, 0)	0 (0, 0.1)	0.1 (0, 0.1)	0.1 (0, 0.1)	0 (0, 0.1)	0 (0, 0)	0 (0, 0)	0 (0, 0)	0 (0, 0)	0 (0, 0)		0.2 (0.1, 0.4)	decreasing	0	*
		THA	0.1 (0.1, 0.2)	0.2 (0.1, 0.2)	0.2 (0.1, 0.2)	0.2 (0.2, 0.3)	0.2 (0.2, 0.3)	0.3 (0.2, 0.3)	0.3 (0.2, 0.3)	0.3 (0.2, 0.3)	0.2 (0.2, 0.3)	0.2 (0.2, 0.3)	0.2 (0.2, 0.3)	0.3 (0.2, 0.4)	0.3 (0.2, 0.3)	0.2 (0.2, 0.3)	0.3 (0.2, 0.3)	0.3 (0.2, 0.3)	0.3 (0.3, 0.4)	0.3 (0.2, 0.4)	0.3 (0.3, 0.4)	0.2 (0.2, 0.3)	0.3 (0.2, 0.4)	0.3 (0.3, 0.4)	0.3 (0.3, 0.4)		2.7 (1.8, 3.9)	increasing	0.01	*
		All	4.5 (4.2, 4.7)	4.3 (4.1, 4.5)	4.4 (4.2, 4.7)	4.3 (4.1, 4.6)	4 (3.8, 4.2)	4.1 (3.8, 4.3)	3.9 (3.7, 4.2)	3.7 (3.5, 3.9)	3.3 (3.1, 3.5)	3.1 (2.9, 3.3)	3 (2.8, 3.2)	2.8 (2.6, 3)	2.9 (2.7, 3.1)	2.7 (2.5, 2.9)	2.5 (2.3, 2.7)	2.5 (2.3, 2.7)	2.7 (2.5, 2.9)	2.5 (2.3, 2.6)	2.4 (2.2, 2.6)	1.8 (1.7, 2)	2.2 (2, 2.3)	2.3 (2.1, 2.5)	2.3 (2.1, 2.5)		0.5 (0.5, 0.6)	decreasing	0	*
	45-54	Conservative	4.7 (4.2, 5.2)	4.2 (3.8, 4.7)	3.8 (3.4, 4.2)	3.6 (3.2, 4)	4 (3.6, 4.4)	4.3 (3.9, 4.8)	4 (3.6, 4.5)	3.3 (2.9, 3.7)	3 (2.7, 3.4)	3 (2.6, 3.4)	3 (2.7, 3.4)	2.7 (2.4, 3.1)	2.5 (2.2, 2.9)	2.4 (2.1, 2.7)	2.5 (2.2, 2.9)	2.4 (2.1, 2.7)	2.4 (2.1, 2.7)	2 (1.8, 2.3)	2.1 (1.8, 2.4)	1.5 (1.2, 1.7)	1.4 (1.2, 1.7)	1.5 (1.3, 1.7)	1.6 (1.4, 1.9)		0.4 (0.3, 0.4)	decreasing	0	*
		Fixation	6.6 (6, 7.2)	6.7 (6.1, 7.3)	6.5 (6, 7.1)	6.6 (6, 7.2)	6.7 (6.1, 7.3)	7.1 (6.5, 7.7)	6.4 (5.9, 7)	6.7 (6.2, 7.3)	6.3 (5.7, 6.8)	6.6 (6.1, 7.2)	6.8 (6.2, 7.3)	7.2 (6.6, 7.7)	6.7 (6.2, 7.2)	6.5 (6, 7.1)	7.3 (6.8, 7.9)	6.6 (6.1, 7.1)	7 (6.5, 7.5)	6.5 (6, 7)	6.3 (5.9, 6.9)	5.5 (5.1, 6)	5.4 (5, 5.9)	6 (5.5, 6.5)	5.6 (5.2, 6.1)		0.9 (0.8, 1)	decreasing	0.27
		PHA	1 (0.8, 1.2)	1.1 (0.9, 1.3)	1 (0.8, 1.2)	0.9 (0.7, 1.1)	0.8 (0.7, 1.1)	0.9 (0.7, 1.1)	0.9 (0.7, 1.1)	0.7 (0.5, 0.9)	0.8 (0.6, 1)	0.7 (0.5, 0.8)	0.7 (0.6, 0.9)	0.6 (0.4, 0.7)	0.6 (0.5, 0.8)	0.6 (0.5, 0.8)	0.5 (0.4, 0.7)	0.5 (0.4, 0.7)	0.4 (0.3, 0.6)	0.5 (0.4, 0.6)	0.4 (0.3, 0.6)	0.4 (0.3, 0.5)	0.4 (0.3, 0.5)	0.2 (0.2, 0.4)	0.3 (0.2, 0.5)		0.3 (0.2, 0.5)	decreasing	0	*
		THA	2.2 (1.8, 2.5)	2.2 (1.9, 2.6)	2 (1.7, 2.3)	2.7 (2.3, 3)	3.2 (2.8, 3.6)	3.1 (2.7, 3.5)	3 (2.6, 3.4)	3.5 (3.1, 3.9)	3.5 (3.1, 3.9)	3.1 (2.7, 3.5)	3.5 (3.2, 4)	3.7 (3.3, 4.1)	3.4 (3, 3.8)	3.7 (3.3, 4.1)	4.2 (3.8, 4.6)	4.2 (3.8, 4.6)	4.2 (3.8, 4.6)	4.4 (4, 4.8)	4.4 (4, 4.8)	4.3 (3.9, 4.7)	4.9 (4.5, 5.4)	4.8 (4.4, 5.3)	4.9 (4.5, 5.4)		2.3 (1.9, 2.7)	increasing	0	*
		All	14.4 (13.6, 15.3)	14.2 (13.3, 15)	13.3 (12.5, 14.1)	13.7 (12.9, 14.5)	14.7 (13.9, 15.6)	15.5 (14.6, 16.4)	14.3 (13.5, 15.1)	14.2 (13.4, 15.1)	13.6 (12.8, 14.4)	13.3 (12.6, 14.1)	14.1 (13.3, 14.9)	14.2 (13.4, 15)	13.2 (12.5, 14)	13.3 (12.6, 14.1)	14.6 (13.8, 15.4)	13.6 (12.9, 14.4)	14 (13.3, 14.7)	13.4 (12.7, 14.1)	13.2 (12.5, 14)	11.7 (11, 12.4)	12.1 (11.4, 12.8)	12.5 (11.8, 13.2)	12.5 (11.8, 13.3)		0.9 (0.8, 0.9)	decreasing	0.01	*
	55-64	Conservative	10.8 (10.1, 11.6)	10.4 (9.7, 11.2)	10.3 (9.5, 11.1)	10.2 (9.5, 11)	9.4 (8.7, 10.1)	10.3 (9.6, 11.1)	9 (8.3, 9.7)	8 (7.4, 8.7)	9.1 (8.4, 9.8)	8.2 (7.6, 8.9)	7.8 (7.2, 8.5)	8.1 (7.5, 8.8)	6.9 (6.4, 7.5)	7.2 (6.7, 7.9)	8 (7.4, 8.6)	7.1 (6.5, 7.7)	7.4 (6.8, 8)	6.6 (6, 7.2)	6.6 (6.1, 7.2)	4.6 (4.2, 5.1)	4 (3.6, 4.5)	4.9 (4.5, 5.4)	5.2 (4.8, 5.7)		0.5 (0.4, 0.5)	decreasing	0	*
		Fixation	12.4 (11.6, 13.3)	10.8 (10, 11.6)	11.5 (10.7, 12.3)	11.9 (11.2, 12.8)	11.5 (10.8, 12.4)	11.6 (10.8, 12.4)	10.8 (10.1, 11.6)	10.9 (10.1, 11.6)	10.9 (10.1, 11.7)	11.6 (10.8, 12.4)	11.2 (10.5, 12)	11.1 (10.4, 11.9)	11.2 (10.4, 11.9)	11.5 (10.8, 12.3)	12.3 (11.6, 13.1)	12.6 (11.8, 13.4)	11.8 (11.1, 12.6)	12 (11.2, 12.7)	12 (11.3, 12.8)	9.9 (9.3, 10.6)	9.5 (8.8, 10.1)	10.8 (10.1, 11.5)	11.1 (10.5, 11.9)		0.9 (0.8, 1)	increasing	0.5
		PHA	5.9 (5.3, 6.5)	5.2 (4.7, 5.7)	4.9 (4.4, 5.5)	5.7 (5.1, 6.3)	4.8 (4.3, 5.4)	4.8 (4.3, 5.4)	4.1 (3.7, 4.6)	4.4 (4, 5)	3.5 (3.1, 4)	3.8 (3.3, 4.2)	3.7 (3.3, 4.2)	3.6 (3.2, 4.1)	3.3 (2.9, 3.7)	3.3 (3, 3.8)	3.1 (2.8, 3.6)	2.6 (2.2, 3)	2.5 (2.2, 2.9)	2.4 (2.1, 2.7)	2 (1.7, 2.4)	1.8 (1.5, 2.1)	2 (1.8, 2.4)	1.9 (1.6, 2.2)	1.7 (1.4, 2)		0.3 (0.2, 0.3)	decreasing	0	*
		THA	10.6 (9.9, 11.4)	10.9 (10.2, 11.7)	11.2 (10.5, 12)	13.4 (12.5, 14.3)	13.2 (12.4, 14.1)	13.8 (13, 14.7)	12.6 (11.8, 13.4)	12.5 (11.7, 13.3)	13.9 (13.1, 14.8)	14.2 (13.4, 15.1)	15.1 (14.2, 16)	15.2 (14.3, 16.1)	15.1 (14.2, 16)	14.7 (13.9, 15.6)	16.1 (15.3, 17.1)	16 (15.2, 17)	17.2 (16.3, 18.2)	16.5 (15.6, 17.4)	17.9 (17, 18.9)	16.7 (15.8, 17.6)	18.2 (17.3, 19.1)	18.1 (17.2, 19)	19 (18.1, 19.9)		1.8 (1.6, 2)	increasing	0	*
		All	39.8 (38.3, 41.3)	37.3 (35.9, 38.8)	38 (36.6, 39.5)	41.2 (39.7, 42.8)	39 (37.5, 40.5)	40.6 (39.1, 42.1)	36.5 (35.1, 37.9)	35.8 (34.4, 37.2)	37.4 (36, 38.9)	37.8 (36.4, 39.2)	37.9 (36.5, 39.3)	38 (36.6, 39.4)	36.5 (35.1, 37.9)	36.9 (35.5, 38.2)	39.6 (38.2, 41)	38.3 (36.9, 39.7)	39 (37.6, 40.4)	37.4 (36.1, 38.7)	38.6 (37.3, 40)	33 (31.8, 34.2)	33.7 (32.5, 34.9)	35.6 (34.4, 36.9)	37.1 (35.8, 38.4)		0.9 (0.9, 1)	decreasing	0.03	*
	65-74	Conservative	33.9 (32.5, 35.5)	32.2 (30.8, 33.7)	31.8 (30.4, 33.3)	31.2 (29.8, 32.6)	32.4 (31, 33.8)	30.9 (29.5, 32.3)	29.8 (28.4, 31.1)	28.9 (27.6, 30.3)	28.2 (26.9, 29.5)	26.7 (25.5, 28)	26.7 (25.5, 28)	25.6 (24.3, 26.8)	25.8 (24.6, 27.1)	24.9 (23.7, 26.1)	23.9 (22.7, 25.1)	24.7 (23.5, 25.9)	23.2 (22, 24.4)	21.1 (20, 22.3)	20.4 (19.4, 21.5)	15.7 (14.8, 16.7)	13.5 (12.6, 14.4)	14.9 (14, 15.9)	14.3 (13.4, 15.2)		0.4 (0.4, 0.5)	decreasing	0	*
		Fixation	23.3 (22.1, 24.6)	23.2 (22, 24.5)	22.8 (21.6, 24)	21.9 (20.7, 23.1)	21 (19.9, 22.2)	20.9 (19.8, 22.1)	18 (17, 19.1)	19.9 (18.8, 21.1)	18.7 (17.6, 19.7)	18 (17, 19.1)	17.2 (16.2, 18.2)	18.2 (17.1, 19.2)	19.2 (18.2, 20.3)	18.7 (17.6, 19.7)	20.6 (19.5, 21.7)	19.5 (18.4, 20.6)	18.4 (17.4, 19.5)	19.1 (18.1, 20.2)	19.3 (18.3, 20.4)	16.2 (15.3, 17.2)	16.4 (15.5, 17.4)	17.2 (16.2, 18.2)	18.2 (17.2, 19.3)		0.8 (0.7, 0.8)	decreasing	0.03	*
		PHA	37.6 (36, 39.2)	39 (37.4, 40.6)	35.2 (33.7, 36.7)	37.7 (36.2, 39.3)	36.2 (34.7, 37.8)	34 (32.6, 35.5)	29.9 (28.5, 31.2)	30.4 (29.1, 31.8)	27.8 (26.5, 29.2)	28.6 (27.3, 30)	29.5 (28.1, 30.8)	26.9 (25.7, 28.2)	25.4 (24.2, 26.7)	24.2 (23, 25.4)	21.5 (20.4, 22.6)	20.7 (19.7, 21.9)	20.3 (19.3, 21.4)	18.9 (17.9, 20)	18 (17, 19)	17.2 (16.2, 18.2)	15.5 (14.6, 16.4)	15.6 (14.7, 16.6)	14.9 (14, 15.8)		0.4 (0.4, 0.4)	decreasing	0	*
		THA	33.1 (31.7, 34.6)	35.8 (34.3, 37.4)	36.6 (35, 38.1)	40.6 (39.1, 42.3)	40.2 (38.7, 41.9)	40.5 (38.9, 42.1)	41.7 (40.1, 43.4)	40.2 (38.6, 41.8)	41.9 (40.3, 43.6)	42.2 (40.6, 43.8)	42.7 (41.1, 44.3)	42.8 (41.3, 44.5)	45.3 (43.7, 47)	43.5 (41.9, 45.1)	48.2 (46.5, 49.9)	48.8 (47.1, 50.5)	49.1 (47.4, 50.8)	49 (47.4, 50.8)	52.6 (50.9, 54.4)	49.9 (48.3, 51.6)	51.6 (50, 53.3)	55 (53.3, 56.8)	53.4 (51.7, 55.2)		1.6 (1.5, 1.7)	increasing	0	*
		All	127.9 (125.1, 130.9)	130.2 (127.3, 133.2)	126.3 (123.5, 129.2)	131.4 (128.5, 134.3)	129.8 (127, 132.7)	126.4 (123.6, 129.2)	119.4 (116.7, 122.1)	119.5 (116.8, 122.2)	116.6 (113.9, 119.3)	115.5 (112.9, 118.2)	116 (113.4, 118.8)	113.5 (110.9, 116.2)	115.8 (113.2, 118.5)	111.3 (108.7, 113.9)	114.1 (111.5, 116.7)	113.7 (111.2, 116.3)	111.1 (108.5, 113.6)	108.2 (105.7, 110.7)	110.3 (107.8, 112.9)	99.1 (96.8, 101.5)	97 (94.7, 99.3)	102.7 (100.4, 105.1)	100.9 (98.5, 103.2)		0.8 (0.8, 0.8)	decreasing	0	*
	75-84	Conservative	126 (122.2, 129.8)	123 (119.3, 126.6)	123.2 (119.7, 126.8)	123.2 (119.8, 126.7)	125 (121.6, 128.4)	120.1 (116.8, 123.5)	116.5 (113.3, 119.8)	111.6 (108.5, 114.8)	108.6 (105.5, 111.7)	104.5 (101.5, 107.5)	107.2 (104.2, 110.3)	93.2 (90.4, 96)	93 (90.2, 95.8)	91.8 (89.1, 94.6)	90 (87.3, 92.7)	86.2 (83.6, 88.8)	83.7 (81.1, 86.3)	77.6 (75.2, 80.1)	75.2 (72.8, 77.7)	56.5 (54.4, 58.7)	50.1 (48.1, 52.1)	51.3 (49.4, 53.4)	49.8 (47.9, 51.8)		0.4 (0.4, 0.4)	decreasing	0	*
		Fixation	74.5 (71.6, 77.4)	73.5 (70.7, 76.4)	70.7 (68, 73.4)	68.7 (66.2, 71.4)	65.6 (63.2, 68.1)	62.9 (60.5, 65.3)	57.9 (55.6, 60.2)	56.8 (54.6, 59.1)	51.8 (49.7, 54)	52.1 (50, 54.2)	50.9 (48.9, 53.1)	49.3 (47.3, 51.4)	49.9 (47.9, 52)	50.5 (48.5, 52.6)	49.6 (47.6, 51.7)	47.7 (45.8, 49.7)	44.4 (42.5, 46.3)	45.1 (43.3, 47)	46.3 (44.4, 48.3)	40.8 (39, 42.6)	41 (39.2, 42.8)	43.6 (41.8, 45.5)	44.3 (42.5, 46.2)		0.6 (0.6, 0.6)	decreasing	0	*
		PHA	214.4 (209.5, 219.4)	226.2 (221.3, 231.2)	225.7 (221, 230.6)	231.3 (226.6, 236.1)	233.7 (229, 238.4)	223.1 (218.6, 227.6)	214.4 (210, 218.8)	212.4 (208.1, 216.8)	205.5 (201.2, 209.8)	213.6 (209.3, 218)	206.8 (202.6, 211)	207.7 (203.5, 211.9)	205.9 (201.8, 210.1)	201.3 (197.2, 205.4)	194.1 (190.2, 198.1)	185.7 (181.9, 189.6)	184 (180.3, 187.9)	177 (173.3, 180.8)	176.4 (172.7, 180.1)	157.2 (153.7, 160.7)	160.3 (156.8, 163.9)	165 (161.4, 168.6)	161.7 (158.3, 165.3)		0.8 (0.7, 0.8)	decreasing	0	*
		THA	60.6 (58, 63.3)	69.7 (67, 72.5)	76.5 (73.8, 79.4)	78.1 (75.4, 80.9)	79.7 (77, 82.5)	82.3 (79.5, 85)	78.5 (75.9, 81.2)	80.5 (77.9, 83.2)	77.6 (75, 80.2)	74.5 (72, 77.1)	70.4 (67.9, 72.9)	71 (68.6, 73.5)	68.1 (65.7, 70.5)	68.4 (66.1, 70.8)	73 (70.6, 75.4)	72.1 (69.7, 74.5)	73.4 (71, 75.8)	75.2 (72.8, 77.6)	78.1 (75.6, 80.6)	74.7 (72.3, 77.1)	83.7 (81.1, 86.3)	83.4 (80.9, 86)	86.3 (83.7, 88.9)		1.4 (1.4, 1.5)	decreasing	0.27
		All	475.5 (468.2, 482.8)	492.4 (485.1, 499.7)	496.2 (489.1, 503.3)	501.4 (494.5, 508.5)	504 (497.1, 510.9)	488.3 (481.6, 495)	467.3 (460.9, 473.8)	461.3 (454.9, 467.8)	443.4 (437.2, 449.7)	444.7 (438.5, 450.9)	435.3 (429.2, 441.5)	421.2 (415.2, 427.2)	416.9 (411, 422.9)	412 (406.2, 417.8)	406.6 (400.9, 412.4)	391.6 (386.1, 397.2)	385.5 (380, 391)	374.9 (369.5, 380.4)	375.9 (370.5, 381.4)	329.1 (324, 334.2)	335.1 (330, 340.3)	343.3 (338.2, 348.5)	342.1 (337.1, 347.3)		0.7 (0.7, 0.7)	decreasing	0	*
	>85	Conservative	342 (331.8, 352.4)	332.9 (322.8, 343.2)	342.5 (332, 353.2)	318.3 (307.9, 329)	353.6 (342.7, 364.8)	336.6 (326.4, 347.1)	315.1 (305.5, 324.8)	299.9 (290.9, 309.2)	293.7 (285.1, 302.6)	273.3 (265.2, 281.6)	270.3 (262.4, 278.3)	263.1 (255.5, 270.9)	255.4 (248, 262.9)	236.7 (229.8, 243.8)	230.7 (223.9, 237.5)	228.2 (221.6, 235)	220.3 (214, 226.8)	195.5 (189.6, 201.6)	187.1 (181.3, 192.9)	153.9 (148.8, 159.2)	126.3 (121.6, 131)	127.3 (122.6, 132)	123.3 (118.8, 128)		0.4 (0.3, 0.4)	decreasing	0	*
		Fixation	209.3 (201.4, 217.5)	202.4 (194.6, 210.5)	185.4 (177.7, 193.3)	183.7 (175.9, 191.8)	186.7 (178.8, 194.8)	168.3 (161, 175.7)	154.7 (148, 161.6)	153.5 (147.1, 160.1)	136.3 (130.4, 142.3)	141.4 (135.6, 147.4)	135.2 (129.6, 140.9)	133.4 (128.1, 139)	130.7 (125.4, 136.1)	132.1 (127, 137.5)	130.8 (125.7, 136)	133.1 (128.1, 138.3)	122.8 (118, 127.6)	124.7 (119.9, 129.5)	121.7 (117.1, 126.5)	113 (108.6, 117.5)	110.7 (106.4, 115.1)	103.6 (99.5, 107.9)	109.5 (105.2, 113.9)		0.5 (0.5, 0.6)	decreasing	0	*
		PHA	628.9 (615.1, 643)	623.6 (609.7, 637.7)	645.5 (631.1, 660.1)	645 (630.2, 660.1)	679.5 (664.3, 694.9)	652.6 (638.3, 667.2)	636 (622.4, 649.8)	642.3 (629.1, 655.8)	614.1 (601.5, 626.9)	639.4 (626.9, 652.1)	635.4 (623.3, 647.8)	632.5 (620.7, 644.5)	636.7 (625, 648.5)	627.8 (616.4, 639.3)	627.9 (616.8, 639.2)	614.6 (603.7, 625.6)	600.3 (589.8, 611)	579.2 (569, 589.6)	581.4 (571.2, 591.7)	525.1 (515.6, 534.8)	536.5 (526.9, 546.3)	533.8 (524.3, 543.5)	529.2 (519.8, 538.8)		0.8 (0.8, 0.9)	decreasing	0.03	*
		THA	81 (76.1, 86.2)	94.3 (89, 99.8)	105 (99.3, 111)	107 (101.1, 113.3)	113.8 (107.7, 120.2)	116.1 (110.2, 122.4)	121 (115.1, 127.1)	109.5 (104.1, 115.1)	105.7 (100.6, 111.1)	95.1 (90.4, 100.1)	85.3 (80.9, 89.8)	79.1 (74.9, 83.4)	72.9 (69, 77)	76.5 (72.6, 80.6)	74.9 (71.1, 78.8)	69 (65.4, 72.7)	64.8 (61.4, 68.3)	57.4 (54.2, 60.7)	57.3 (54.2, 60.6)	50.9 (47.9, 53.9)	55.8 (52.8, 59)	58.1 (55, 61.3)	59 (55.9, 62.2)		0.7 (0.7, 0.8)	decreasing	0	*
		All	1261.3 (1241.6, 1281.2)	1253.2 (1233.5, 1273.1)	1278.4 (1258.1, 1298.9)	1254.1 (1233.4, 1275.1)	1333.6 (1312.2, 1355.2)	1273.7 (1253.6, 1294)	1226.7 (1207.8, 1245.9)	1205.3 (1187.1, 1223.6)	1149.8 (1132.6, 1167.3)	1149.3 (1132.5, 1166.2)	1126.2 (1110, 1142.5)	1108.2 (1092.5, 1124)	1095.6 (1080.3, 1111.1)	1073.2 (1058.3, 1088.2)	1064.3 (1049.7, 1079)	1044.9 (1030.7, 1059.2)	1008.2 (994.5, 1022.1)	956.9 (943.6, 970.2)	947.5 (934.5, 960.6)	842.9 (830.8, 855.1)	829.3 (817.3, 841.4)	822.8 (810.9, 834.8)	821 (809.2, 832.9)		0.7 (0.6, 0.7)	decreasing	0	*
	All	Conservative	21.4 (21.1, 21.8)	21.1 (20.7, 21.5)	21.2 (20.9, 21.6)	20.5 (20.2, 20.9)	21.6 (21.2, 22)	21.5 (21.1, 21.8)	21 (20.7, 21.4)	20.4 (20, 20.7)	20.3 (20, 20.7)	19.6 (19.2, 19.9)	20 (19.6, 20.3)	19 (18.6, 19.3)	18.9 (18.6, 19.3)	18.6 (18.3, 19)	18.7 (18.4, 19.1)	18.7 (18.3, 19)	18.5 (18.1, 18.8)	16.9 (16.5, 17.2)	16.6 (16.3, 16.9)	13.1 (12.8, 13.4)	11.4 (11.1, 11.6)	12 (11.7, 12.2)	11.8 (11.5, 12.1)		0.6 (0.5, 0.6)	decreasing	0	*
		Fixation	15 (14.6, 15.3)	14.7 (14.4, 15)	14.3 (14, 14.6)	14.1 (13.8, 14.4)	13.8 (13.5, 14.1)	13.7 (13.5, 14.1)	12.8 (12.6, 13.1)	13.2 (12.9, 13.5)	12.3 (12.1, 12.6)	12.7 (12.4, 13)	12.6 (12.3, 12.9)	12.8 (12.5, 13.1)	13 (12.7, 13.3)	13.3 (13, 13.6)	13.8 (13.5, 14.1)	13.8 (13.5, 14.1)	13.2 (12.9, 13.5)	13.5 (13.2, 13.8)	13.7 (13.4, 14)	12.2 (11.9, 12.5)	12.3 (12, 12.5)	12.8 (12.5, 13.1)	13.4 (13.1, 13.7)		0.9 (0.9, 0.9)	decreasing	0.11
		PHA	31.1 (30.7, 31.6)	32.4 (31.9, 32.9)	32.5 (32, 33)	33 (32.5, 33.5)	34.1 (33.6, 34.5)	33.8 (33.3, 34.3)	33.5 (33, 34)	34.4 (34, 34.9)	33.7 (33.3, 34.2)	35.9 (35.5, 36.4)	36.3 (35.9, 36.8)	37 (36.5, 37.5)	37.5 (37.1, 38)	37.8 (37.3, 38.3)	38.1 (37.6, 38.5)	37.8 (37.3, 38.3)	37.9 (37.4, 38.4)	37 (36.5, 37.5)	37.5 (37, 38)	34.4 (33.9, 34.9)	35.2 (34.7, 35.6)	36 (35.5, 36.5)	36 (35.5, 36.4)		1.2 (1.1, 1.2)	increasing	0.03	*
		THA	10.4 (10.1, 10.6)	11.8 (11.5, 12)	12.7 (12.4, 13)	13.7 (13.4, 14)	14.2 (13.9, 14.5)	14.8 (14.5, 15.1)	14.9 (14.6, 15.2)	14.8 (14.5, 15.1)	15 (14.7, 15.3)	14.7 (14.4, 15)	14.5 (14.2, 14.8)	14.7 (14.4, 15)	14.7 (14.4, 15)	14.8 (14.5, 15.1)	16.2 (15.8, 16.5)	16.2 (15.9, 16.5)	16.6 (16.3, 16.9)	16.6 (16.2, 16.9)	17.6 (17.3, 17.9)	16.8 (16.5, 17.1)	18.5 (18.1, 18.8)	19.2 (18.8, 19.5)	19.7 (19.3, 20)		1.9 (1.8, 2)	increasing	0	*
		All	77.9 (77.2, 78.7)	79.9 (79.2, 80.6)	80.7 (80, 81.5)	81.3 (80.6, 82.1)	83.6 (82.9, 84.4)	83.8 (83.1, 84.6)	82.2 (81.5, 83)	82.8 (82.1, 83.6)	81.4 (80.6, 82.1)	82.9 (82.2, 83.6)	83.4 (82.7, 84.2)	83.4 (82.6, 84.1)	84.1 (83.4, 84.9)	84.5 (83.8, 85.3)	86.7 (86, 87.5)	86.4 (85.6, 87.1)	86.2 (85.5, 87)	83.9 (83.2, 84.7)	85.4 (84.6, 86.1)	76.5 (75.8, 77.2)	77.2 (76.5, 78)	80 (79.3, 80.7)	80.8 (80.1, 81.5)		1 (1, 1.1)	increasing	0.27
* PHA = Partial Hip Arthroplasty; THA = Total Hip Arthroplasty

## Sheet: TableA1.4 Age-Adjusted IR
Table A1.14 Age-Adjusted Incidence Rates by sex of Transcervical Fracture of Neck of Femur and associated treatment. Years 2001-2023 (Source: Hospital Discharge Records)
Sex	Treatment	2001	2002	2003	2004	2005	2006	2007	2008	2009	2010	2011	2012	2013	2014	2015	2016	2017	2018	2019	2020	2021	2022	2023		IRR	trend	p-value	Significance
Females	Conservative	29.5 (28.9, 30.2)	28.8 (28.2, 29.5)	28.2 (27.6, 28.8)	27.5 (26.9, 28.1)	28.8 (28.2, 29.4)	27.9 (27.3, 28.5)	26.3 (25.7, 26.9)	24.9 (24.3, 25.5)	24.4 (23.8, 25)	23.2 (22.7, 23.8)	23.2 (22.7, 23.8)	21.6 (21.1, 22.2)	21.2 (20.7, 21.7)	20.5 (20, 21)	20.2 (19.7, 20.8)	19.7 (19.2, 20.2)	19.2 (18.7, 19.8)	17.7 (17.2, 18.1)	16.8 (16.4, 17.3)	13.1 (12.7, 13.6)	11.3 (10.9, 11.7)	11.8 (11.4, 12.2)	11.6 (11.2, 12)		0.4 (0.4, 0.4)	decreasing	<0,01	*
	Fixation	20.7 (20.2, 21.2)	19.9 (19.4, 20.4)	19.1 (18.6, 19.6)	19.1 (18.6, 19.6)	18.3 (17.8, 18.8)	17.5 (17, 17.9)	16.1 (15.6, 16.5)	16.1 (15.7, 16.6)	14.8 (14.4, 15.2)	15.1 (14.6, 15.5)	14.5 (14.1, 15)	14.5 (14.1, 14.9)	14.6 (14.1, 15)	14.6 (14.2, 15.1)	14.9 (14.5, 15.4)	14.8 (14.4, 15.2)	13.7 (13.3, 14.2)	14.2 (13.8, 14.7)	14.3 (13.9, 14.8)	12.4 (12, 12.8)	12.5 (12.1, 12.9)	12.6 (12.2, 13)	13.1 (12.7, 13.5)		0.6 (0.6, 0.7)	decreasing	<0,01	*
	PHA	47.4 (46.6, 48.2)	48.5 (47.7, 49.3)	48.2 (47.4, 49)	48.8 (48, 49.6)	49.9 (49.1, 50.7)	47.1 (46.3, 47.9)	45.5 (44.8, 46.3)	45.2 (44.5, 46)	43.2 (42.5, 44)	44.4 (43.7, 45.2)	43.7 (43, 44.5)	43.4 (42.6, 44.1)	43.5 (42.7, 44.2)	42.3 (41.6, 43)	41 (40.3, 41.7)	39.8 (39.1, 40.6)	38.9 (38.2, 39.6)	37.7 (37, 38.4)	37.4 (36.7, 38.1)	34 (33.3, 34.7)	33.9 (33.3, 34.6)	34.6 (33.9, 35.3)	34.1 (33.5, 34.8)		0.7 (0.7, 0.7)	decreasing	<0,01	*
	THA	16 (15.6, 16.5)	17.7 (17.2, 18.1)	18.6 (18.1, 19.1)	19.8 (19.3, 20.3)	20.3 (19.8, 20.8)	20.4 (19.9, 21)	20.5 (20, 21)	19.9 (19.4, 20.5)	20.3 (19.8, 20.8)	19.2 (18.7, 19.7)	19 (18.5, 19.5)	19 (18.5, 19.5)	18.9 (18.4, 19.4)	18.5 (18, 19)	19.8 (19.3, 20.3)	19.9 (19.4, 20.4)	20 (19.5, 20.5)	19.9 (19.4, 20.4)	20.7 (20.2, 21.3)	19.4 (18.9, 19.9)	20.9 (20.3, 21.4)	21.5 (21, 22)	21.8 (21.3, 22.4)		1.4 (1.3, 1.4)	increasing	0.11
	All	113.7 (112.5, 114.9)	114.9 (113.7, 116.1)	114.1 (112.9, 115.3)	115.2 (113.9, 116.4)	117.2 (116, 118.5)	112.9 (111.7, 114.1)	108.4 (107.2, 109.6)	106.2 (105, 107.4)	102.7 (101.6, 103.9)	102 (100.8, 103.1)	100.4 (99.3, 101.6)	98.5 (97.3, 99.6)	98.1 (97, 99.2)	95.9 (94.8, 97)	95.9 (94.8, 97)	94.3 (93.2, 95.4)	91.9 (90.8, 93)	89.5 (88.4, 90.6)	89.3 (88.2, 90.3)	79 (78, 80)	78.6 (77.5, 79.6)	80.5 (79.5, 81.5)	80.7 (79.7, 81.7)		0.7 (0.7, 0.7)	decreasing	<0,01	*
Sex	Treatment	2001	2002	2003	2004	2005	2006	2007	2008	2009	2010	2011	2012	2013	2014	2015	2016	2017	2018	2019	2020	2021	2022	2023		IRR	trend	p-value	Significance
Males	Conservative	12.8 (12.4, 13.2)	12.2 (11.7, 12.6)	13 (12.5, 13.4)	12.3 (11.9, 12.8)	12.8 (12.3, 13.2)	12.2 (11.8, 12.7)	11.8 (11.4, 12.3)	11.3 (10.9, 11.7)	11.1 (10.7, 11.4)	10.2 (9.8, 10.6)	10.2 (9.9, 10.6)	9.4 (9.1, 9.8)	9.3 (8.9, 9.6)	8.9 (8.5, 9.2)	8.7 (8.3, 9)	8.5 (8.1, 8.8)	8.2 (7.8, 8.5)	7.1 (6.8, 7.4)	7.3 (6.9, 7.6)	5.4 (5.1, 5.7)	4.8 (4.5, 5.1)	4.9 (4.7, 5.2)	4.8 (4.5, 5)		0.4 (0.4, 0.4)	decreasing	<0,01	*
	Fixation	8.8 (8.5, 9.2)	8.7 (8.4, 9.1)	8.7 (8.3, 9)	8.3 (8, 8.7)	8.4 (8.1, 8.8)	8.5 (8.2, 8.8)	7.6 (7.3, 7.9)	7.9 (7.6, 8.2)	7.3 (7, 7.7)	7.4 (7, 7.7)	7.4 (7.1, 7.7)	7.3 (7, 7.7)	7.4 (7.1, 7.7)	7.4 (7.1, 7.7)	7.5 (7.2, 7.8)	7.2 (6.9, 7.5)	7.2 (6.9, 7.5)	6.9 (6.6, 7.2)	6.7 (6.4, 7)	6 (5.7, 6.3)	6 (5.7, 6.2)	6.7 (6.4, 7)	6.7 (6.4, 7)		0.8 (0.7, 0.8)	decreasing	<0,01	*
	PHA	13.8 (13.4, 14.3)	14 (13.6, 14.5)	14.4 (13.9, 14.8)	15 (14.6, 15.5)	15.2 (14.8, 15.7)	15.3 (14.8, 15.7)	14.2 (13.7, 14.6)	14.7 (14.3, 15.2)	14.1 (13.7, 14.5)	15.2 (14.7, 15.7)	15.2 (14.7, 15.7)	15 (14.6, 15.5)	14.6 (14.2, 15.1)	14.6 (14.2, 15.1)	14.5 (14.1, 15)	13.9 (13.5, 14.4)	14 (13.6, 14.5)	13.1 (12.7, 13.6)	13.2 (12.8, 13.7)	11.7 (11.3, 12.1)	12.3 (11.9, 12.7)	12.1 (11.7, 12.5)	11.9 (11.5, 12.3)		0.9 (0.8, 0.9)	decreasing	0.11
	THA	4.4 (4.1, 4.6)	5.1 (4.8, 5.3)	5.6 (5.3, 5.9)	6.2 (5.9, 6.5)	6.2 (5.9, 6.5)	6.8 (6.5, 7.1)	6.5 (6.2, 6.8)	6.6 (6.3, 6.9)	6.4 (6.1, 6.7)	6.8 (6.5, 7.1)	6.5 (6.2, 6.8)	6.5 (6.2, 6.8)	6.4 (6.1, 6.7)	6.7 (6.4, 7)	7.3 (7, 7.6)	6.9 (6.6, 7.3)	7.3 (7, 7.6)	7.2 (6.8, 7.5)	7.8 (7.4, 8.1)	7.5 (7.1, 7.8)	8.3 (8, 8.6)	8.4 (8.1, 8.7)	8.4 (8.1, 8.8)		1.9 (1.8, 2.1)	increasing	<0,01	*
	All	39.8 (39.1, 40.6)	39.9 (39.2, 40.7)	41.6 (40.8, 42.4)	41.9 (41.2, 42.7)	42.6 (41.9, 43.4)	42.8 (42, 43.6)	40.1 (39.3, 40.8)	40.5 (39.8, 41.3)	38.9 (38.2, 39.6)	39.5 (38.8, 40.3)	39.3 (38.6, 40.1)	38.3 (37.6, 39)	37.7 (37, 38.5)	37.5 (36.8, 38.3)	38 (37.3, 38.7)	36.5 (35.8, 37.2)	36.6 (35.9, 37.4)	34.3 (33.6, 35)	35 (34.3, 35.7)	30.5 (29.9, 31.2)	31.3 (30.7, 32)	32.1 (31.4, 32.8)	31.8 (31.1, 32.5)		0.8 (0.8, 0.8)	decreasing	<0,01	*
Sex	Treatment	2001	2002	2003	2004	2005	2006	2007	2008	2009	2010	2011	2012	2013	2014	2015	2016	2017	2018	2019	2020	2021	2022	2023		IRR	trend	p-value	Significance
All	Conservative	21.4 (21.1, 21.8)	20.8 (20.4, 21.1)	20.8 (20.5, 21.2)	20.2 (19.8, 20.5)	21 (20.6, 21.4)	20.3 (19.9, 20.6)	19.3 (18.9, 19.6)	18.2 (17.9, 18.6)	17.9 (17.5, 18.2)	16.8 (16.5, 17.2)	16.8 (16.5, 17.1)	15.6 (15.3, 15.9)	15.3 (15, 15.6)	14.7 (14.4, 15)	14.5 (14.2, 14.8)	14.1 (13.8, 14.4)	13.7 (13.4, 14)	12.4 (12.1, 12.7)	12 (11.7, 12.3)	9.2 (9, 9.5)	8 (7.8, 8.3)	8.3 (8.1, 8.6)	8.1 (7.9, 8.4)		0.4 (0.4, 0.4)	decreasing	<0,01	*
	Fixation	15 (14.6, 15.3)	14.5 (14.2, 14.8)	14.1 (13.7, 14.4)	13.9 (13.6, 14.2)	13.5 (13.2, 13.8)	13.1 (12.8, 13.4)	11.9 (11.7, 12.2)	12.1 (11.8, 12.4)	11.1 (10.9, 11.4)	11.3 (11, 11.6)	11 (10.7, 11.3)	11 (10.7, 11.2)	11 (10.7, 11.3)	11 (10.7, 11.3)	11.2 (10.9, 11.5)	11 (10.7, 11.3)	10.4 (10.2, 10.7)	10.5 (10.3, 10.8)	10.5 (10.2, 10.8)	9.2 (8.9, 9.4)	9.2 (8.9, 9.4)	9.6 (9.3, 9.8)	9.8 (9.6, 10.1)		0.7 (0.6, 0.7)	decreasing	<0,01	*
	PHA	31.1 (30.7, 31.6)	31.8 (31.3, 32.3)	31.8 (31.4, 32.3)	32.5 (32, 32.9)	33.1 (32.6, 33.6)	31.7 (31.2, 32.1)	30.3 (29.8, 30.7)	30.3 (29.9, 30.8)	29 (28.5, 29.4)	30.1 (29.6, 30.5)	29.7 (29.2, 30.1)	29.4 (28.9, 29.8)	29.2 (28.7, 29.6)	28.6 (28.1, 29)	27.8 (27.4, 28.3)	26.9 (26.5, 27.3)	26.4 (26, 26.9)	25.4 (25, 25.8)	25.3 (24.8, 25.7)	22.8 (22.4, 23.2)	23.1 (22.7, 23.4)	23.3 (22.9, 23.7)	22.9 (22.5, 23.3)		0.7 (0.7, 0.8)	decreasing	<0,01	*
	THA	10.4 (10.1, 10.6)	11.5 (11.3, 11.8)	12.3 (12, 12.6)	13.2 (12.9, 13.5)	13.5 (13.2, 13.8)	13.8 (13.5, 14.1)	13.6 (13.3, 13.9)	13.4 (13.1, 13.7)	13.5 (13.2, 13.8)	13.1 (12.8, 13.4)	12.8 (12.5, 13.1)	12.8 (12.5, 13.1)	12.7 (12.4, 13)	12.6 (12.3, 12.9)	13.5 (13.2, 13.8)	13.4 (13.1, 13.7)	13.6 (13.3, 13.9)	13.5 (13.2, 13.8)	14.2 (13.9, 14.5)	13.4 (13.1, 13.7)	14.5 (14.2, 14.8)	14.8 (14.5, 15.2)	15 (14.7, 15.3)		1.4 (1.4, 1.5)	increasing	0.03	*
	All	77.9 (77.2, 78.7)	78.6 (77.9, 79.3)	79 (78.3, 79.7)	79.7 (79, 80.4)	81.1 (80.3, 81.8)	78.8 (78.1, 79.5)	75.1 (74.4, 75.8)	74.1 (73.4, 74.8)	71.4 (70.7, 72.1)	71.3 (70.6, 72)	70.3 (69.6, 71)	68.7 (68.1, 69.4)	68.2 (67.5, 68.8)	66.9 (66.2, 67.6)	67 (66.4, 67.7)	65.4 (64.7, 66.1)	64.2 (63.5, 64.9)	61.8 (61.1, 62.4)	62 (61.3, 62.6)	54.5 (53.9, 55.2)	54.7 (54.1, 55.3)	56 (55.4, 56.6)	55.9 (55.3, 56.5)		0.7 (0.7, 0.7)	decreasing	<0,01	*
* PHA = Partial Hip Arthroplasty; THA = Total Hip Arthroplasty
